# Supplementary material for: C‐terminal deletion‐induced condensation sequesters AID from IgH targets in immunodeficiency
Source: EMBO J. 2022 Apr 26;41(11):e109324. doi: 10.15252/embj.2021109324 (PMC9156971; doi:10.15252/embj.2021109324)
Supplement: Supplementary file 2 — Source Data for Appendix [file EMBJ-41-e109324-s008.zip]

Archive with 285 entries (196 files):
- EMBOJ-2021-109324_Source_Data_Appendix/
- EMBOJ-2021-109324_Source_Data_Appendix/.DS_Store
- __MACOSX/
- __MACOSX/EMBOJ-2021-109324_Source_Data_Appendix/
- __MACOSX/EMBOJ-2021-109324_Source_Data_Appendix/._.DS_Store
- EMBOJ-2021-109324_Source_Data_Appendix/Appendix FigS8/
- EMBOJ-2021-109324_Source_Data_Appendix/Appendix FigS8/.DS_Store
- __MACOSX/EMBOJ-2021-109324_Source_Data_Appendix/Appendix FigS8/
- __MACOSX/EMBOJ-2021-109324_Source_Data_Appendix/Appendix FigS8/._.DS_Store
- EMBOJ-2021-109324_Source_Data_Appendix/Appendix FigS8/FigS8C/
- EMBOJ-2021-109324_Source_Data_Appendix/Appendix FigS8/FigS8C/FigS8C_AID variants_cell viability.xlsx
- __MACOSX/EMBOJ-2021-109324_Source_Data_Appendix/Appendix FigS8/FigS8C/
- __MACOSX/EMBOJ-2021-109324_Source_Data_Appendix/Appendix FigS8/FigS8C/._FigS8C_AID variants_cell viability.xlsx
- EMBOJ-2021-109324_Source_Data_Appendix/Appendix FigS8/FigS8D/
- EMBOJ-2021-109324_Source_Data_Appendix/Appendix FigS8/FigS8D/FigS8D_GFP_WB.tif
- __MACOSX/EMBOJ-2021-109324_Source_Data_Appendix/Appendix FigS8/FigS8D/
- __MACOSX/EMBOJ-2021-109324_Source_Data_Appendix/Appendix FigS8/FigS8D/._FigS8D_GFP_WB.tif
- EMBOJ-2021-109324_Source_Data_Appendix/Appendix FigS8/FigS8D/FigS8D_HA_WB.tif
- __MACOSX/EMBOJ-2021-109324_Source_Data_Appendix/Appendix FigS8/FigS8D/._FigS8D_HA_WB.tif
- EMBOJ-2021-109324_Source_Data_Appendix/Appendix FigS8/FigS8D/FigS8D_GFP_marker.tif
- __MACOSX/EMBOJ-2021-109324_Source_Data_Appendix/Appendix FigS8/FigS8D/._FigS8D_GFP_marker.tif
- EMBOJ-2021-109324_Source_Data_Appendix/Appendix FigS8/FigS8D/FigS8D_HA_marker.tif
- __MACOSX/EMBOJ-2021-109324_Source_Data_Appendix/Appendix FigS8/FigS8D/._FigS8D_HA_marker.tif
- EMBOJ-2021-109324_Source_Data_Appendix/Appendix FigS8/FigS8E/
- EMBOJ-2021-109324_Source_Data_Appendix/Appendix FigS8/FigS8E/.DS_Store
- __MACOSX/EMBOJ-2021-109324_Source_Data_Appendix/Appendix FigS8/FigS8E/
- __MACOSX/EMBOJ-2021-109324_Source_Data_Appendix/Appendix FigS8/FigS8E/._.DS_Store
- EMBOJ-2021-109324_Source_Data_Appendix/Appendix FigS8/FigS8E/FigS8E_AID variants_CSR_cell viability.xlsx
- __MACOSX/EMBOJ-2021-109324_Source_Data_Appendix/Appendix FigS8/FigS8E/._FigS8E_AID variants_CSR_cell viability.xlsx
- EMBOJ-2021-109324_Source_Data_Appendix/Appendix FigS8/FigS8B/
- EMBOJ-2021-109324_Source_Data_Appendix/Appendix FigS8/FigS8B/FigS8B_AID variants_CSR_cell viability.xlsx
- __MACOSX/EMBOJ-2021-109324_Source_Data_Appendix/Appendix FigS8/FigS8B/
- __MACOSX/EMBOJ-2021-109324_Source_Data_Appendix/Appendix FigS8/FigS8B/._FigS8B_AID variants_CSR_cell viability.xlsx
- EMBOJ-2021-109324_Source_Data_Appendix/Appendix FigS10/
- EMBOJ-2021-109324_Source_Data_Appendix/Appendix FigS10/.DS_Store
- __MACOSX/EMBOJ-2021-109324_Source_Data_Appendix/Appendix FigS10/
- __MACOSX/EMBOJ-2021-109324_Source_Data_Appendix/Appendix FigS10/._.DS_Store
- EMBOJ-2021-109324_Source_Data_Appendix/Appendix FigS10/FigS10B/
- EMBOJ-2021-109324_Source_Data_Appendix/Appendix FigS10/FigS10B/FigS10B_AID-ER_4-OHT_CSR_cell viability.xlsx
- __MACOSX/EMBOJ-2021-109324_Source_Data_Appendix/Appendix FigS10/FigS10B/
- __MACOSX/EMBOJ-2021-109324_Source_Data_Appendix/Appendix FigS10/FigS10B/._FigS10B_AID-ER_4-OHT_CSR_cell viability.xlsx
- EMBOJ-2021-109324_Source_Data_Appendix/Appendix FigS10/FigS10D/
- EMBOJ-2021-109324_Source_Data_Appendix/Appendix FigS10/FigS10D/FigS10D_GCB_SC_quantitative RT-PCR.xlsx
- __MACOSX/EMBOJ-2021-109324_Source_Data_Appendix/Appendix FigS10/FigS10D/
- __MACOSX/EMBOJ-2021-109324_Source_Data_Appendix/Appendix FigS10/FigS10D/._FigS10D_GCB_SC_quantitative RT-PCR.xlsx
- EMBOJ-2021-109324_Source_Data_Appendix/Appendix FigS10/FigS10A/
- EMBOJ-2021-109324_Source_Data_Appendix/Appendix FigS10/FigS10A/FigS10A_GFP_WB.tif
- __MACOSX/EMBOJ-2021-109324_Source_Data_Appendix/Appendix FigS10/FigS10A/
- __MACOSX/EMBOJ-2021-109324_Source_Data_Appendix/Appendix FigS10/FigS10A/._FigS10A_GFP_WB.tif
- EMBOJ-2021-109324_Source_Data_Appendix/Appendix FigS10/FigS10A/FigS10A_GFP_marker.tif
- __MACOSX/EMBOJ-2021-109324_Source_Data_Appendix/Appendix FigS10/FigS10A/._FigS10A_GFP_marker.tif
- EMBOJ-2021-109324_Source_Data_Appendix/Appendix FigS10/FigS10A/FigS10A_AID_marker.tif
- __MACOSX/EMBOJ-2021-109324_Source_Data_Appendix/Appendix FigS10/FigS10A/._FigS10A_AID_marker.tif
- EMBOJ-2021-109324_Source_Data_Appendix/Appendix FigS10/FigS10A/FigS10A_AID variants_cell viability.xlsx
- __MACOSX/EMBOJ-2021-109324_Source_Data_Appendix/Appendix FigS10/FigS10A/._FigS10A_AID variants_cell viability.xlsx
- EMBOJ-2021-109324_Source_Data_Appendix/Appendix FigS10/FigS10A/FigS10A_AID_WB.tif
- __MACOSX/EMBOJ-2021-109324_Source_Data_Appendix/Appendix FigS10/FigS10A/._FigS10A_AID_WB.tif
- EMBOJ-2021-109324_Source_Data_Appendix/Appendix FigS6/
- EMBOJ-2021-109324_Source_Data_Appendix/Appendix FigS6/.DS_Store
- __MACOSX/EMBOJ-2021-109324_Source_Data_Appendix/Appendix FigS6/
- __MACOSX/EMBOJ-2021-109324_Source_Data_Appendix/Appendix FigS6/._.DS_Store
- EMBOJ-2021-109324_Source_Data_Appendix/Appendix FigS6/FigS6C/
- EMBOJ-2021-109324_Source_Data_Appendix/Appendix FigS6/FigS6C/FigS6C_fluorescence intensity_quantification.xlsx
- __MACOSX/EMBOJ-2021-109324_Source_Data_Appendix/Appendix FigS6/FigS6C/
- __MACOSX/EMBOJ-2021-109324_Source_Data_Appendix/Appendix FigS6/FigS6C/._FigS6C_fluorescence intensity_quantification.xlsx
- EMBOJ-2021-109324_Source_Data_Appendix/Appendix FigS6/FigS6D/
- EMBOJ-2021-109324_Source_Data_Appendix/Appendix FigS6/FigS6D/FigS6D_cells with puncta.xlsx
- __MACOSX/EMBOJ-2021-109324_Source_Data_Appendix/Appendix FigS6/FigS6D/
- __MACOSX/EMBOJ-2021-109324_Source_Data_Appendix/Appendix FigS6/FigS6D/._FigS6D_cells with puncta.xlsx
- EMBOJ-2021-109324_Source_Data_Appendix/Appendix FigS1/
- EMBOJ-2021-109324_Source_Data_Appendix/Appendix FigS1/.DS_Store
- __MACOSX/EMBOJ-2021-109324_Source_Data_Appendix/Appendix FigS1/
- __MACOSX/EMBOJ-2021-109324_Source_Data_Appendix/Appendix FigS1/._.DS_Store
- EMBOJ-2021-109324_Source_Data_Appendix/Appendix FigS1/FigS1A/
- EMBOJ-2021-109324_Source_Data_Appendix/Appendix FigS1/FigS1A/FigS1A_AID variants_CSR_cell viability.xlsx
- __MACOSX/EMBOJ-2021-109324_Source_Data_Appendix/Appendix FigS1/FigS1A/
- __MACOSX/EMBOJ-2021-109324_Source_Data_Appendix/Appendix FigS1/FigS1A/._FigS1A_AID variants_CSR_cell viability.xlsx
- EMBOJ-2021-109324_Source_Data_Appendix/Appendix FigS1/FigS1F/
- EMBOJ-2021-109324_Source_Data_Appendix/Appendix FigS1/FigS1F/FigS1F_MBP-AID variants_deamination.xlsx
- __MACOSX/EMBOJ-2021-109324_Source_Data_Appendix/Appendix FigS1/FigS1F/
- __MACOSX/EMBOJ-2021-109324_Source_Data_Appendix/Appendix FigS1/FigS1F/._FigS1F_MBP-AID variants_deamination.xlsx
- EMBOJ-2021-109324_Source_Data_Appendix/Appendix FigS1/FigS1F/FigS1F_MBP-AID_deamination.tif
- __MACOSX/EMBOJ-2021-109324_Source_Data_Appendix/Appendix FigS1/FigS1F/._FigS1F_MBP-AID_deamination.tif
- EMBOJ-2021-109324_Source_Data_Appendix/Appendix FigS1/FigS1E/
- EMBOJ-2021-109324_Source_Data_Appendix/Appendix FigS1/FigS1E/FigS1E_MBP-AID variants_CoomassieBlue.tif
- __MACOSX/EMBOJ-2021-109324_Source_Data_Appendix/Appendix FigS1/FigS1E/
- __MACOSX/EMBOJ-2021-109324_Source_Data_Appendix/Appendix FigS1/FigS1E/._FigS1E_MBP-AID variants_CoomassieBlue.tif
- EMBOJ-2021-109324_Source_Data_Appendix/Appendix FigS1/FigS1B/
- EMBOJ-2021-109324_Source_Data_Appendix/Appendix FigS1/FigS1B/FigS1B_AID variants_CSR.xlsx
- __MACOSX/EMBOJ-2021-109324_Source_Data_Appendix/Appendix FigS1/FigS1B/
- __MACOSX/EMBOJ-2021-109324_Source_Data_Appendix/Appendix FigS1/FigS1B/._FigS1B_AID variants_CSR.xlsx
- EMBOJ-2021-109324_Source_Data_Appendix/Appendix FigS1/FigS1C/
- EMBOJ-2021-109324_Source_Data_Appendix/Appendix FigS1/FigS1C/FigS1C_CH12F3_AID_WB.tif
- __MACOSX/EMBOJ-2021-109324_Source_Data_Appendix/Appendix FigS1/FigS1C/
- __MACOSX/EMBOJ-2021-109324_Source_Data_Appendix/Appendix FigS1/FigS1C/._FigS1C_CH12F3_AID_WB.tif
- EMBOJ-2021-109324_Source_Data_Appendix/Appendix FigS1/FigS1C/.DS_Store
- __MACOSX/EMBOJ-2021-109324_Source_Data_Appendix/Appendix FigS1/FigS1C/._.DS_Store
- EMBOJ-2021-109324_Source_Data_Appendix/Appendix FigS1/FigS1C/FigS1C_CH12F3_tubulin_WB.tif
- __MACOSX/EMBOJ-2021-109324_Source_Data_Appendix/Appendix FigS1/FigS1C/._FigS1C_CH12F3_tubulin_WB.tif
- EMBOJ-2021-109324_Source_Data_Appendix/Appendix FigS1/FigS1C/FigS1C_CH12F3_tubulin_dilution_marker.tif
- __MACOSX/EMBOJ-2021-109324_Source_Data_Appendix/Appendix FigS1/FigS1C/._FigS1C_CH12F3_tubulin_dilution_marker.tif
- EMBOJ-2021-109324_Source_Data_Appendix/Appendix FigS1/FigS1C/FigS1C_primaryB_AID_marker.tif
- __MACOSX/EMBOJ-2021-109324_Source_Data_Appendix/Appendix FigS1/FigS1C/._FigS1C_primaryB_AID_marker.tif
- EMBOJ-2021-109324_Source_Data_Appendix/Appendix FigS1/FigS1C/FigS1C_CH12F3_tubulin_marker.tif
- __MACOSX/EMBOJ-2021-109324_Source_Data_Appendix/Appendix FigS1/FigS1C/._FigS1C_CH12F3_tubulin_marker.tif
- EMBOJ-2021-109324_Source_Data_Appendix/Appendix FigS1/FigS1C/FigS1C_primaryB_GFP_marker.tif
- __MACOSX/EMBOJ-2021-109324_Source_Data_Appendix/Appendix FigS1/FigS1C/._FigS1C_primaryB_GFP_marker.tif
- EMBOJ-2021-109324_Source_Data_Appendix/Appendix FigS1/FigS1C/FigS1C_primaryB_GFP_WB.tif
- __MACOSX/EMBOJ-2021-109324_Source_Data_Appendix/Appendix FigS1/FigS1C/._FigS1C_primaryB_GFP_WB.tif
- EMBOJ-2021-109324_Source_Data_Appendix/Appendix FigS1/FigS1C/FigS1C_CH12F3_AID_dilution_marker.tif
- __MACOSX/EMBOJ-2021-109324_Source_Data_Appendix/Appendix FigS1/FigS1C/._FigS1C_CH12F3_AID_dilution_marker.tif
- EMBOJ-2021-109324_Source_Data_Appendix/Appendix FigS1/FigS1C/FigS1C_primaryB_AID_WB.tif
- __MACOSX/EMBOJ-2021-109324_Source_Data_Appendix/Appendix FigS1/FigS1C/._FigS1C_primaryB_AID_WB.tif
- EMBOJ-2021-109324_Source_Data_Appendix/Appendix FigS1/FigS1C/FigS1C_CH12F3_tubulin_dilution_WB.tif
- __MACOSX/EMBOJ-2021-109324_Source_Data_Appendix/Appendix FigS1/FigS1C/._FigS1C_CH12F3_tubulin_dilution_WB.tif
- EMBOJ-2021-109324_Source_Data_Appendix/Appendix FigS1/FigS1C/FigS1C_CH12F3_AID_marker.tif
- __MACOSX/EMBOJ-2021-109324_Source_Data_Appendix/Appendix FigS1/FigS1C/._FigS1C_CH12F3_AID_marker.tif
- EMBOJ-2021-109324_Source_Data_Appendix/Appendix FigS1/FigS1C/FigS1C_CH12F3_AID_dilution_WB.tif
- __MACOSX/EMBOJ-2021-109324_Source_Data_Appendix/Appendix FigS1/FigS1C/._FigS1C_CH12F3_AID_dilution_WB.tif
- EMBOJ-2021-109324_Source_Data_Appendix/Appendix FigS1/FigS1D/
- EMBOJ-2021-109324_Source_Data_Appendix/Appendix FigS1/FigS1D/FigS1D_PARP1_WB.tif
- __MACOSX/EMBOJ-2021-109324_Source_Data_Appendix/Appendix FigS1/FigS1D/
- __MACOSX/EMBOJ-2021-109324_Source_Data_Appendix/Appendix FigS1/FigS1D/._FigS1D_PARP1_WB.tif
- EMBOJ-2021-109324_Source_Data_Appendix/Appendix FigS1/FigS1D/FigS1D_AID_Nuc_marker.tif
- __MACOSX/EMBOJ-2021-109324_Source_Data_Appendix/Appendix FigS1/FigS1D/._FigS1D_AID_Nuc_marker.tif
- EMBOJ-2021-109324_Source_Data_Appendix/Appendix FigS1/FigS1D/.DS_Store
- __MACOSX/EMBOJ-2021-109324_Source_Data_Appendix/Appendix FigS1/FigS1D/._.DS_Store
- EMBOJ-2021-109324_Source_Data_Appendix/Appendix FigS1/FigS1D/FigS1D_tubulin_marker.tif
- __MACOSX/EMBOJ-2021-109324_Source_Data_Appendix/Appendix FigS1/FigS1D/._FigS1D_tubulin_marker.tif
- EMBOJ-2021-109324_Source_Data_Appendix/Appendix FigS1/FigS1D/FigS1D_AID_marker.tif
- __MACOSX/EMBOJ-2021-109324_Source_Data_Appendix/Appendix FigS1/FigS1D/._FigS1D_AID_marker.tif
- EMBOJ-2021-109324_Source_Data_Appendix/Appendix FigS1/FigS1D/FigS1D_tubulin_WB.tif
- __MACOSX/EMBOJ-2021-109324_Source_Data_Appendix/Appendix FigS1/FigS1D/._FigS1D_tubulin_WB.tif
- EMBOJ-2021-109324_Source_Data_Appendix/Appendix FigS1/FigS1D/FigS1D_AID_WB.tif
- __MACOSX/EMBOJ-2021-109324_Source_Data_Appendix/Appendix FigS1/FigS1D/._FigS1D_AID_WB.tif
- EMBOJ-2021-109324_Source_Data_Appendix/Appendix FigS1/FigS1D/FigS1D_PARP1_marker.tif
- __MACOSX/EMBOJ-2021-109324_Source_Data_Appendix/Appendix FigS1/FigS1D/._FigS1D_PARP1_marker.tif
- EMBOJ-2021-109324_Source_Data_Appendix/Appendix FigS1/FigS1D/FigS1D_AID_Nuc_WB.tif
- __MACOSX/EMBOJ-2021-109324_Source_Data_Appendix/Appendix FigS1/FigS1D/._FigS1D_AID_Nuc_WB.tif
- EMBOJ-2021-109324_Source_Data_Appendix/Appendix FigS7/
- EMBOJ-2021-109324_Source_Data_Appendix/Appendix FigS7/.DS_Store
- __MACOSX/EMBOJ-2021-109324_Source_Data_Appendix/Appendix FigS7/
- __MACOSX/EMBOJ-2021-109324_Source_Data_Appendix/Appendix FigS7/._.DS_Store
- EMBOJ-2021-109324_Source_Data_Appendix/Appendix FigS7/FigS7C/
- EMBOJ-2021-109324_Source_Data_Appendix/Appendix FigS7/FigS7C/FigS7C_OptoDroplet_quantification.xlsx
- __MACOSX/EMBOJ-2021-109324_Source_Data_Appendix/Appendix FigS7/FigS7C/
- __MACOSX/EMBOJ-2021-109324_Source_Data_Appendix/Appendix FigS7/FigS7C/._FigS7C_OptoDroplet_quantification.xlsx
- EMBOJ-2021-109324_Source_Data_Appendix/Appendix FigS9/
- EMBOJ-2021-109324_Source_Data_Appendix/Appendix FigS9/FigS9B/
- EMBOJ-2021-109324_Source_Data_Appendix/Appendix FigS9/FigS9B/FigS9B_purified protein_CoomassieBlue.tif
- __MACOSX/EMBOJ-2021-109324_Source_Data_Appendix/Appendix FigS9/
- __MACOSX/EMBOJ-2021-109324_Source_Data_Appendix/Appendix FigS9/FigS9B/
- __MACOSX/EMBOJ-2021-109324_Source_Data_Appendix/Appendix FigS9/FigS9B/._FigS9B_purified protein_CoomassieBlue.tif
- EMBOJ-2021-109324_Source_Data_Appendix/Appendix FigS9/.DS_Store
- __MACOSX/EMBOJ-2021-109324_Source_Data_Appendix/Appendix FigS9/._.DS_Store
- EMBOJ-2021-109324_Source_Data_Appendix/Appendix FigS9/FigS9J/
- EMBOJ-2021-109324_Source_Data_Appendix/Appendix FigS9/FigS9J/FigS9J_MBP-GFP-AIDcry and MBP-GFP-AIDcry+CTT.tif
- __MACOSX/EMBOJ-2021-109324_Source_Data_Appendix/Appendix FigS9/FigS9J/
- __MACOSX/EMBOJ-2021-109324_Source_Data_Appendix/Appendix FigS9/FigS9J/._FigS9J_MBP-GFP-AIDcry and MBP-GFP-AIDcry+CTT.tif
- EMBOJ-2021-109324_Source_Data_Appendix/Appendix FigS9/FigS9J/FigS9J_MBP-GFP-AID.tif
- __MACOSX/EMBOJ-2021-109324_Source_Data_Appendix/Appendix FigS9/FigS9J/._FigS9J_MBP-GFP-AID.tif
- EMBOJ-2021-109324_Source_Data_Appendix/Appendix FigS9/FigS9F/
- EMBOJ-2021-109324_Source_Data_Appendix/Appendix FigS9/FigS9F/FigS9F_PreScission cut_CoomassieBlue.tif
- __MACOSX/EMBOJ-2021-109324_Source_Data_Appendix/Appendix FigS9/FigS9F/
- __MACOSX/EMBOJ-2021-109324_Source_Data_Appendix/Appendix FigS9/FigS9F/._FigS9F_PreScission cut_CoomassieBlue.tif
- EMBOJ-2021-109324_Source_Data_Appendix/Appendix FigS9/FigS9I/
- EMBOJ-2021-109324_Source_Data_Appendix/Appendix FigS9/FigS9I/.DS_Store
- __MACOSX/EMBOJ-2021-109324_Source_Data_Appendix/Appendix FigS9/FigS9I/
- __MACOSX/EMBOJ-2021-109324_Source_Data_Appendix/Appendix FigS9/FigS9I/._.DS_Store
- EMBOJ-2021-109324_Source_Data_Appendix/Appendix FigS9/FigS9I/FigS9I_MBP-GFP-AIDcry_salt conc_droplet size.xlsx
- __MACOSX/EMBOJ-2021-109324_Source_Data_Appendix/Appendix FigS9/FigS9I/._FigS9I_MBP-GFP-AIDcry_salt conc_droplet size.xlsx
- EMBOJ-2021-109324_Source_Data_Appendix/Appendix FigS9/FigS9G/
- EMBOJ-2021-109324_Source_Data_Appendix/Appendix FigS9/FigS9G/FigS9G_MBP-GFP-AIDcry_protein conc_droplet size.xlsx
- __MACOSX/EMBOJ-2021-109324_Source_Data_Appendix/Appendix FigS9/FigS9G/
- __MACOSX/EMBOJ-2021-109324_Source_Data_Appendix/Appendix FigS9/FigS9G/._FigS9G_MBP-GFP-AIDcry_protein conc_droplet size.xlsx
- EMBOJ-2021-109324_Source_Data_Appendix/Appendix FigS2/
- EMBOJ-2021-109324_Source_Data_Appendix/Appendix FigS2/.DS_Store
- __MACOSX/EMBOJ-2021-109324_Source_Data_Appendix/Appendix FigS2/
- __MACOSX/EMBOJ-2021-109324_Source_Data_Appendix/Appendix FigS2/._.DS_Store
- EMBOJ-2021-109324_Source_Data_Appendix/Appendix FigS2/FigS2B/
- EMBOJ-2021-109324_Source_Data_Appendix/Appendix FigS2/FigS2B/FigS2B_HTGTS.xlsx
- __MACOSX/EMBOJ-2021-109324_Source_Data_Appendix/Appendix FigS2/FigS2B/
- __MACOSX/EMBOJ-2021-109324_Source_Data_Appendix/Appendix FigS2/FigS2B/._FigS2B_HTGTS.xlsx
- EMBOJ-2021-109324_Source_Data_Appendix/Appendix FigS5/
- EMBOJ-2021-109324_Source_Data_Appendix/Appendix FigS5/.DS_Store
- __MACOSX/EMBOJ-2021-109324_Source_Data_Appendix/Appendix FigS5/
- __MACOSX/EMBOJ-2021-109324_Source_Data_Appendix/Appendix FigS5/._.DS_Store
- EMBOJ-2021-109324_Source_Data_Appendix/Appendix FigS5/FigS5G/
- EMBOJ-2021-109324_Source_Data_Appendix/Appendix FigS5/FigS5G/FigS5G_GFP_WB.tif
- __MACOSX/EMBOJ-2021-109324_Source_Data_Appendix/Appendix FigS5/FigS5G/
- __MACOSX/EMBOJ-2021-109324_Source_Data_Appendix/Appendix FigS5/FigS5G/._FigS5G_GFP_WB.tif
- EMBOJ-2021-109324_Source_Data_Appendix/Appendix FigS5/FigS5G/FigS5G_AID_WB.tif
- __MACOSX/EMBOJ-2021-109324_Source_Data_Appendix/Appendix FigS5/FigS5G/._FigS5G_AID_WB.tif
- EMBOJ-2021-109324_Source_Data_Appendix/Appendix FigS5/FigS5G/FigS5G_GFP_marker.tif
- __MACOSX/EMBOJ-2021-109324_Source_Data_Appendix/Appendix FigS5/FigS5G/._FigS5G_GFP_marker.tif
- EMBOJ-2021-109324_Source_Data_Appendix/Appendix FigS5/FigS5G/FigS5G_AID_marker.tif
- __MACOSX/EMBOJ-2021-109324_Source_Data_Appendix/Appendix FigS5/FigS5G/._FigS5G_AID_marker.tif
- EMBOJ-2021-109324_Source_Data_Appendix/Appendix FigS5/FigS5F/
- EMBOJ-2021-109324_Source_Data_Appendix/Appendix FigS5/FigS5F/FigS5F_AID-FUS_fluorescence intensity.xlsx
- __MACOSX/EMBOJ-2021-109324_Source_Data_Appendix/Appendix FigS5/FigS5F/
- __MACOSX/EMBOJ-2021-109324_Source_Data_Appendix/Appendix FigS5/FigS5F/._FigS5F_AID-FUS_fluorescence intensity.xlsx
- EMBOJ-2021-109324_Source_Data_Appendix/Appendix FigS5/FigS5H/
- EMBOJ-2021-109324_Source_Data_Appendix/Appendix FigS5/FigS5H/FigS5H_AID-FUS_cell viability.xlsx
- __MACOSX/EMBOJ-2021-109324_Source_Data_Appendix/Appendix FigS5/FigS5H/
- __MACOSX/EMBOJ-2021-109324_Source_Data_Appendix/Appendix FigS5/FigS5H/._FigS5H_AID-FUS_cell viability.xlsx
- EMBOJ-2021-109324_Source_Data_Appendix/Appendix FigS5/FigS5C/
- EMBOJ-2021-109324_Source_Data_Appendix/Appendix FigS5/FigS5C/FigS5C_optoDroplet_HEX.xlsx
- __MACOSX/EMBOJ-2021-109324_Source_Data_Appendix/Appendix FigS5/FigS5C/
- __MACOSX/EMBOJ-2021-109324_Source_Data_Appendix/Appendix FigS5/FigS5C/._FigS5C_optoDroplet_HEX.xlsx
- EMBOJ-2021-109324_Source_Data_Appendix/Appendix FigS4/
- EMBOJ-2021-109324_Source_Data_Appendix/Appendix FigS4/.DS_Store
- __MACOSX/EMBOJ-2021-109324_Source_Data_Appendix/Appendix FigS4/
- __MACOSX/EMBOJ-2021-109324_Source_Data_Appendix/Appendix FigS4/._.DS_Store
- EMBOJ-2021-109324_Source_Data_Appendix/Appendix FigS4/FigS4C/
- EMBOJ-2021-109324_Source_Data_Appendix/Appendix FigS4/FigS4C/FigS4C_AID variants_localization.xlsx
- __MACOSX/EMBOJ-2021-109324_Source_Data_Appendix/Appendix FigS4/FigS4C/
- __MACOSX/EMBOJ-2021-109324_Source_Data_Appendix/Appendix FigS4/FigS4C/._FigS4C_AID variants_localization.xlsx
- EMBOJ-2021-109324_Source_Data_Appendix/Appendix FigS4/FigS4A/
- EMBOJ-2021-109324_Source_Data_Appendix/Appendix FigS4/FigS4A/FigS4A_AID_mRNA expression level.xlsx
- __MACOSX/EMBOJ-2021-109324_Source_Data_Appendix/Appendix FigS4/FigS4A/
- __MACOSX/EMBOJ-2021-109324_Source_Data_Appendix/Appendix FigS4/FigS4A/._FigS4A_AID_mRNA expression level.xlsx
- EMBOJ-2021-109324_Source_Data_Appendix/Appendix FigS3/
- EMBOJ-2021-109324_Source_Data_Appendix/Appendix FigS3/.DS_Store
- __MACOSX/EMBOJ-2021-109324_Source_Data_Appendix/Appendix FigS3/
- __MACOSX/EMBOJ-2021-109324_Source_Data_Appendix/Appendix FigS3/._.DS_Store
- EMBOJ-2021-109324_Source_Data_Appendix/Appendix FigS3/FigS3B/
- EMBOJ-2021-109324_Source_Data_Appendix/Appendix FigS3/FigS3B/FigS3B_Flag_marker.tif
- __MACOSX/EMBOJ-2021-109324_Source_Data_Appendix/Appendix FigS3/FigS3B/
- __MACOSX/EMBOJ-2021-109324_Source_Data_Appendix/Appendix FigS3/FigS3B/._FigS3B_Flag_marker.tif
- EMBOJ-2021-109324_Source_Data_Appendix/Appendix FigS3/FigS3B/FigS3B_Flag_WB.tif
- __MACOSX/EMBOJ-2021-109324_Source_Data_Appendix/Appendix FigS3/FigS3B/._FigS3B_Flag_WB.tif
- EMBOJ-2021-109324_Source_Data_Appendix/Appendix FigS3/FigS3B/FigS3B_MCP_marker.tif
- __MACOSX/EMBOJ-2021-109324_Source_Data_Appendix/Appendix FigS3/FigS3B/._FigS3B_MCP_marker.tif
- EMBOJ-2021-109324_Source_Data_Appendix/Appendix FigS3/FigS3B/FigS3B_MCP_WB.tif
- __MACOSX/EMBOJ-2021-109324_Source_Data_Appendix/Appendix FigS3/FigS3B/._FigS3B_MCP_WB.tif
- EMBOJ-2021-109324_Source_Data_Appendix/Appendix FigS3/FigS3E/
- EMBOJ-2021-109324_Source_Data_Appendix/Appendix FigS3/FigS3E/FigS3E_tubulin for AID_marker.tif
- __MACOSX/EMBOJ-2021-109324_Source_Data_Appendix/Appendix FigS3/FigS3E/
- __MACOSX/EMBOJ-2021-109324_Source_Data_Appendix/Appendix FigS3/FigS3E/._FigS3E_tubulin for AID_marker.tif
- EMBOJ-2021-109324_Source_Data_Appendix/Appendix FigS3/FigS3E/FigS3E_Msh2_WB.tif
- __MACOSX/EMBOJ-2021-109324_Source_Data_Appendix/Appendix FigS3/FigS3E/._FigS3E_Msh2_WB.tif
- EMBOJ-2021-109324_Source_Data_Appendix/Appendix FigS3/FigS3E/FigS3E_tubulin for Msh2_marker.tif
- __MACOSX/EMBOJ-2021-109324_Source_Data_Appendix/Appendix FigS3/FigS3E/._FigS3E_tubulin for Msh2_marker.tif
- EMBOJ-2021-109324_Source_Data_Appendix/Appendix FigS3/FigS3E/FigS3E_Msh2_marker.tif
- __MACOSX/EMBOJ-2021-109324_Source_Data_Appendix/Appendix FigS3/FigS3E/._FigS3E_Msh2_marker.tif
- EMBOJ-2021-109324_Source_Data_Appendix/Appendix FigS3/FigS3E/FigS3E_AID_marker.tif
- __MACOSX/EMBOJ-2021-109324_Source_Data_Appendix/Appendix FigS3/FigS3E/._FigS3E_AID_marker.tif
- EMBOJ-2021-109324_Source_Data_Appendix/Appendix FigS3/FigS3E/FigS3E_tubulin for Msh2_WB.tif
- __MACOSX/EMBOJ-2021-109324_Source_Data_Appendix/Appendix FigS3/FigS3E/._FigS3E_tubulin for Msh2_WB.tif
- EMBOJ-2021-109324_Source_Data_Appendix/Appendix FigS3/FigS3E/FigS3E_Ung.tif
- __MACOSX/EMBOJ-2021-109324_Source_Data_Appendix/Appendix FigS3/FigS3E/._FigS3E_Ung.tif
- EMBOJ-2021-109324_Source_Data_Appendix/Appendix FigS3/FigS3E/FigS3E_AID_WB.tif
- __MACOSX/EMBOJ-2021-109324_Source_Data_Appendix/Appendix FigS3/FigS3E/._FigS3E_AID_WB.tif
- EMBOJ-2021-109324_Source_Data_Appendix/Appendix FigS3/FigS3E/FigS3E_tubulin for AID_WB.tif
- __MACOSX/EMBOJ-2021-109324_Source_Data_Appendix/Appendix FigS3/FigS3E/._FigS3E_tubulin for AID_WB.tif
- EMBOJ-2021-109324_Source_Data_Appendix/Appendix FigS3/FigS3C/
- EMBOJ-2021-109324_Source_Data_Appendix/Appendix FigS3/FigS3C/FigS3C_AID variants_cell viability.xlsx
- __MACOSX/EMBOJ-2021-109324_Source_Data_Appendix/Appendix FigS3/FigS3C/
- __MACOSX/EMBOJ-2021-109324_Source_Data_Appendix/Appendix FigS3/FigS3C/._FigS3C_AID variants_cell viability.xlsx
- EMBOJ-2021-109324_Source_Data_Appendix/Appendix FigS3/FigS3C/FigS3C_AID_WB.tif
- __MACOSX/EMBOJ-2021-109324_Source_Data_Appendix/Appendix FigS3/FigS3C/._FigS3C_AID_WB.tif
- EMBOJ-2021-109324_Source_Data_Appendix/Appendix FigS3/FigS3C/FigS3C_GFP_WB.tif
- __MACOSX/EMBOJ-2021-109324_Source_Data_Appendix/Appendix FigS3/FigS3C/._FigS3C_GFP_WB.tif
- EMBOJ-2021-109324_Source_Data_Appendix/Appendix FigS3/FigS3C/FigS3C_GFP_marker.tif
- __MACOSX/EMBOJ-2021-109324_Source_Data_Appendix/Appendix FigS3/FigS3C/._FigS3C_GFP_marker.tif
- EMBOJ-2021-109324_Source_Data_Appendix/Appendix FigS3/FigS3C/FigS3C_AID_marker.tif
- __MACOSX/EMBOJ-2021-109324_Source_Data_Appendix/Appendix FigS3/FigS3C/._FigS3C_AID_marker.tif
- EMBOJ-2021-109324_Source_Data_Appendix/Appendix FigS3/FigS3F/
- EMBOJ-2021-109324_Source_Data_Appendix/Appendix FigS3/FigS3F/FigS3F_AID variants_growth curve.xlsx
- __MACOSX/EMBOJ-2021-109324_Source_Data_Appendix/Appendix FigS3/FigS3F/
- __MACOSX/EMBOJ-2021-109324_Source_Data_Appendix/Appendix FigS3/FigS3F/._FigS3F_AID variants_growth curve.xlsx
- EMBOJ-2021-109324_Source_Data_Appendix/Appendix FigS3/FigS3G/
- EMBOJ-2021-109324_Source_Data_Appendix/Appendix FigS3/FigS3G/FigS3G_tubulin_marker.tif
- __MACOSX/EMBOJ-2021-109324_Source_Data_Appendix/Appendix FigS3/FigS3G/
- __MACOSX/EMBOJ-2021-109324_Source_Data_Appendix/Appendix FigS3/FigS3G/._FigS3G_tubulin_marker.tif
- EMBOJ-2021-109324_Source_Data_Appendix/Appendix FigS3/FigS3G/FigS3G_tubulin_WB.tif
- __MACOSX/EMBOJ-2021-109324_Source_Data_Appendix/Appendix FigS3/FigS3G/._FigS3G_tubulin_WB.tif
- EMBOJ-2021-109324_Source_Data_Appendix/Appendix FigS3/FigS3G/FigS3G_flag_WB.tif
- __MACOSX/EMBOJ-2021-109324_Source_Data_Appendix/Appendix FigS3/FigS3G/._FigS3G_flag_WB.tif
- EMBOJ-2021-109324_Source_Data_Appendix/Appendix FigS3/FigS3G/FigS3G_MCP_marker.tif
- __MACOSX/EMBOJ-2021-109324_Source_Data_Appendix/Appendix FigS3/FigS3G/._FigS3G_MCP_marker.tif
- EMBOJ-2021-109324_Source_Data_Appendix/Appendix FigS3/FigS3G/FigS3G_MCP_WB.tif
- __MACOSX/EMBOJ-2021-109324_Source_Data_Appendix/Appendix FigS3/FigS3G/._FigS3G_MCP_WB.tif
- EMBOJ-2021-109324_Source_Data_Appendix/Appendix FigS3/FigS3G/FigS3G_flag_marker.tif
- __MACOSX/EMBOJ-2021-109324_Source_Data_Appendix/Appendix FigS3/FigS3G/._FigS3G_flag_marker.tif
