# Supplementary material for: C‐terminal deletion‐induced condensation sequesters AID from IgH targets in immunodeficiency
Source: EMBO J. 2022 Apr 26;41(11):e109324. doi: 10.15252/embj.2021109324 (PMC9156971; doi:10.15252/embj.2021109324)
Supplement: Supplementary file 2 — Source Data for Appendix [file EMBJ-41-e109324-s008.zip › EMBOJ-2021-109324_Source_Data_Appendix/Appendix FigS8/FigS8C/FigS8C_AID variants_cell viability.xlsx]

## Sheet: Sheet1
AID variants_GFP+ cells (%)
time(hr)	EV				AID				AIDR190X				AIDR190XDN12				AIDR190X-4R
0	0	0	0	0	0	0	0	0	0	0	0	0	0	0	0	0	0	0	0	0
48	86.6	99.2	99	99.1	74.3	98.1	93.3	93.8	66.63	97.08	95.12	95.27	78.52	95.7	91.7	92.1	77.24	96	96.6	95.6
72	90.5	99.3	99.4	99.3	74.5	98.7	93.8	94.2	57.2	89.2	87.4	87.2	82.8	95.6	93.5	93.5	81.3	95.6	97.1	96.5
