# Supplementary material for: C‐terminal deletion‐induced condensation sequesters AID from IgH targets in immunodeficiency
Source: EMBO J. 2022 Apr 26;41(11):e109324. doi: 10.15252/embj.2021109324 (PMC9156971; doi:10.15252/embj.2021109324)
Supplement: Supplementary file 2 — Source Data for Appendix [file EMBJ-41-e109324-s008.zip › EMBOJ-2021-109324_Source_Data_Appendix/Appendix FigS8/FigS8E/FigS8E_AID variants_CSR_cell viability.xlsx]

## Sheet: Sheet1
AID variants_CSR to IgG1 (%)
EV	AID	AIDcry
36.6273	45.098	15.8543
36.2895	49.001	15.9897
33.3333	41.0714	9.18402
AID variants_GFP+ cells (%)
Time (hr)	EV			AID			AIDcry
0	0	0	0	0	0	0	0	0	0
48	90.8	98.6	92.7	84.6	95.3	85.4	46.75	84.72	57.06
72	93.1	98.1	90.3	86.7	95.1	78.4	38.98	54.16	29.29
