# Supplementary material for: C‐terminal deletion‐induced condensation sequesters AID from IgH targets in immunodeficiency
Source: EMBO J. 2022 Apr 26;41(11):e109324. doi: 10.15252/embj.2021109324 (PMC9156971; doi:10.15252/embj.2021109324)
Supplement: Supplementary file 2 — Source Data for Appendix [file EMBJ-41-e109324-s008.zip › EMBOJ-2021-109324_Source_Data_Appendix/Appendix FigS8/FigS8B/FigS8B_AID variants_CSR_cell viability.xlsx]

## Sheet: Sheet1
AID variants_CSR to IgA (%)
EV	AID	AIDR190X	AIDR190XDN12	AIDR190X-4R
0.198351	27.8757	4.54342	0.208117	0.092207
0.178816	29.2228	4.39707	0.145621	0.232723
0.015542	31.4607	4.68114	0.040306	0.031046
AID variants_GFP+ cells (%)
Time (hr)	EV			AID			AIDR190X			AIDR190XDN12			AIDR190X-4R
0	0	0	0	0	0	0	0	0	0	0	0	0	0	0	0
24	86.1	86.5	93.2	88.1	88.7	94.6	88.2	88.3	93.5	87.9	87.8	93.4	89.6	90.3	95.9
48	95.7	95.9	97.4	96.6	96.5	98	96.1	95.5	97.3	96.2	96.2	98.7	98.2	98.3	97
72	96	96.2	97	96.9	96.8	98	94.4	94.4	95.13	96.6	96.4	99.2	98.8	98.6	97.17
96	95.79	95.07	96.515	96.5	96.5	97.9	89.36	90.06	88.44	96.1	96.14	99.24	98.691	98.83	96.63
