# Supplementary material for: C‐terminal deletion‐induced condensation sequesters AID from IgH targets in immunodeficiency
Source: EMBO J. 2022 Apr 26;41(11):e109324. doi: 10.15252/embj.2021109324 (PMC9156971; doi:10.15252/embj.2021109324)
Supplement: Supplementary file 2 — Source Data for Appendix [file EMBJ-41-e109324-s008.zip › EMBOJ-2021-109324_Source_Data_Appendix/Appendix FigS10/FigS10B/FigS10B_AID-ER_4-OHT_CSR_cell viability.xlsx]

## Sheet: Sheet1
AID-ER_4-OHT treatment_CSR to IgA (%)
EV-ER		AID-ER		AIDR190X-ER		A3A-ER
ctrl	4-OHT treatment	ctrl	4-OHT treatment	ctrl	4-OHT treatment	ctrl	4-OHT treatment
38.15	36.24	36.26	35.23	37.94	31.01	34.52	34.95
34.3683	33.3333	35.872	36.612	31.1816	27.4148	33.1349	30.2198
36.2978	36.4767	37.5394	35.857	35.1007	27.5773	34.5725	34.2391
AID-ER_4-OHT treatment_GFP+ cells (%)
time (hr)	EV-ER						AID-ER						AIDR190X-ER						A3A-ER
	ctrl			4-OHT treatment			ctrl			4-OHT treatment			ctrl			4-OHT treatment			ctrl			4-OHT treatment
0	0	0	0	0	0	0	0	0	0	0	0	0	0	0	0	0	0	0	0	0	0	0	0	0
48	92.3	94.9	96.8	92.3	94.9	96.8	89.5	92.5	95.7	89.5	92.5	95.7	88.9	92	95	88.9	92	95	68.4	63.5	67.4	68.4	63.5	67.4
72	93.9	95.8	97.4	93.5	96	97.5	90.3	93.6	96.4	90.8	93.6	96.6	91.5	93.4	95.7	89.6	92.1	94.4	67.2	63.2	65.6	64.5	61.4	61.1
96	92.3	95.5	97.2	92.4	95.7	96.9	88.4	93	95.6	88.9	93.3	95.9	88	93.1	95.4	81	89.5	89.3	61.7	59.3	60.2	56.1	51.8	48.7
120	92	93.4	96.7	93	94.5	96.5	88.8	90.6	95.1	89.4	91.5	95.1	88.3	91.4	94.3	69	70.4	77.6	56.2	50.4	53.8	45.5	36.4	36.8
