# Supplementary material for: C‐terminal deletion‐induced condensation sequesters AID from IgH targets in immunodeficiency
Source: EMBO J. 2022 Apr 26;41(11):e109324. doi: 10.15252/embj.2021109324 (PMC9156971; doi:10.15252/embj.2021109324)
Supplement: Supplementary file 2 — Source Data for Appendix [file EMBJ-41-e109324-s008.zip › EMBOJ-2021-109324_Source_Data_Appendix/Appendix FigS10/FigS10D/FigS10D_GCB_SC_quantitative RT-PCR.xlsx]

## Sheet: Sheet1
GCB_Single cell_relative mRNA level
Aicda	Gapdh
0.001	0.99
0.65	0.55
0.94	0.76
0.21	0.29
1.04	0.9
0.19	1.28
0.47	0.44
0.49	0.89
0.65	0.32
0.01	0.53
0.02	0.66
0.99	0.48
3.73	1.47
0.001	2.27
0.26	0.5
2.11	1.55
0.78	0.6
0.001	0.8
0.001	0.37
3.24	1.03
0.32	1.53
0.47	0.56
0.05	1.62
1.45	1.78
0.001	1.58
0.001	0.56
0.001	0.45
0.001	0.57
0.001	0.77
1.38	0.78
0.23	1.91
0.001	1
0.31	1.55
0.001	0.61
0.001	0.45
1.75	2
0.36	0.86
0.001	0.57
0.001	0.51
0.001	0.58
0.79	1.72
1.42	1.8
1.17	1.43
0.001	0.41
0.001	0.35
0.001	0.32
0.001	1.95
0.2	1.36
0.001	0.92
0.08	0.41
0.32	0.2
0.81	1.82
0.12	0.87
1.22	1.79
0.001	0.33
0.001	0.62
0.62	1.16
1.76	0.6
2.24	0.89
0.001	0.35
0.3	1.08
0.001	0.12
0.09	0.48
0.001	2.07
0.82	1.7
0.55	1.44
0.4	0.97
0.32	0.5
0.17	0.83
0.25	1.06
0.48	1.56
2.03	0.8
0.71	0.63
0.001	0.77
2.87	1.85
0.16	1.13
1.03	0.97
0.26	0.9
0.15	0.47
0.001	0.77
0.52	1.15
0.6	0.58
1.72	1.54
1.55	1.41
0.2	0.73
5.09	1.6
0.93	1.71
0.001	0.88
1.39	1.39
3.07	1.68
