# Supplementary material for: C‐terminal deletion‐induced condensation sequesters AID from IgH targets in immunodeficiency
Source: EMBO J. 2022 Apr 26;41(11):e109324. doi: 10.15252/embj.2021109324 (PMC9156971; doi:10.15252/embj.2021109324)
Supplement: Supplementary file 2 — Source Data for Appendix [file EMBJ-41-e109324-s008.zip › EMBOJ-2021-109324_Source_Data_Appendix/Appendix FigS10/FigS10A/FigS10A_AID variants_cell viability.xlsx]

## Sheet: Sheet1
AID variants_GFP+ cells (%)
Time(hr)	EV			AID			AIDR190X			AIDcry			AID-AID			AIDR190X-AID			AIDcry-AID
0	0	0	0	0	0	0	0	0	0	0	0	0	0	0	0	0	0	0	0	0	0
24	90.8	85.8	86.3	85.6	78.1	78.1	87.7	88.2	87	76	65.4	66.3	74.4	58.6	58.9	82.2	76.6	77.1	80.7	78	79.1
48	94.7	88.9	89.3049	89.23	80.67	81.96	87.99	88.03	85.81	55.29	41.84	40.153	79.11	59.73	62.14	80.37	71.8	71.98	84.5	77.4	78.4
72	95.1	88.8	89.7	89.4	80.72	82.12	80.06	84.33	82.51	16.025	24.559	21.532	77.67	59.59	61.2	60.2	62.22	60.15	75.3	72.4	72.1
96	94.6	86.8	87.5	88.1	79.2	79.5	67.34	75.49	73.11	5.19	9.23	8.37502	73.98	55.14	52.69	36.16	36	34.83	62	56.9	56
