# Supplementary material for: C‐terminal deletion‐induced condensation sequesters AID from IgH targets in immunodeficiency
Source: EMBO J. 2022 Apr 26;41(11):e109324. doi: 10.15252/embj.2021109324 (PMC9156971; doi:10.15252/embj.2021109324)
Supplement: Supplementary file 2 — Source Data for Appendix [file EMBJ-41-e109324-s008.zip › EMBOJ-2021-109324_Source_Data_Appendix/Appendix FigS6/FigS6C/FigS6C_fluorescence intensity_quantification.xlsx]

## Sheet: Sheet1
AID-GFP_nuclear fluo-intensity (%)
cycling	early G1
13.54	38.72
23.84	18.9
18.27	20.4
8.84	25.6
10.73	9.8
13.73	39.97
16.11	10.04
9.25	10.72
9.64	12.46
9.89	12.31
13.68	10.22
10.66	10.58
10.67	12.29
14.51	29.93
9.62	16.03
16.81	9.34
7.53	41.81
11	30.95
13.43	29.74
11.53	27.54
31.08	16.73
19.62	33.58
14.97	25.25
18.71	28
9.12	38.56
