# Supplementary material for: C‐terminal deletion‐induced condensation sequesters AID from IgH targets in immunodeficiency
Source: EMBO J. 2022 Apr 26;41(11):e109324. doi: 10.15252/embj.2021109324 (PMC9156971; doi:10.15252/embj.2021109324)
Supplement: Supplementary file 2 — Source Data for Appendix [file EMBJ-41-e109324-s008.zip › EMBOJ-2021-109324_Source_Data_Appendix/Appendix FigS6/FigS6D/FigS6D_cells with puncta.xlsx]

## Sheet: Sheet1
Cells with puncta in nuclei (%)
	mCherry-tagged puncta	AID-GFP puncta	co-localized puncta
AID-GFP+mCherry	0	28.8136	0
AID-GFP+AID-mCherry	0	8.43373	22.8916
AID-GFP+AIDR190X-mCherry	53	10	43
