# Supplementary material for: C‐terminal deletion‐induced condensation sequesters AID from IgH targets in immunodeficiency
Source: EMBO J. 2022 Apr 26;41(11):e109324. doi: 10.15252/embj.2021109324 (PMC9156971; doi:10.15252/embj.2021109324)
Supplement: Supplementary file 2 — Source Data for Appendix [file EMBJ-41-e109324-s008.zip › EMBOJ-2021-109324_Source_Data_Appendix/Appendix FigS1/FigS1A/FigS1A_AID variants_CSR_cell viability.xlsx]

## Sheet: Sheet1
AID variants_CSR to IgG1 (%)
EV	AID	AIDR190X	AIDcry
0.13	17.63	2.32	0.56
0.21	18.38	2.03	0.64
0.3	14.12	1.64	0.93
AID variants_GFP+ cells(%)
Time (hr)	AID			EV			AIDR190X			AIDcry
0	0	0	0	0	0	0	0	0	0	0	0	0
24	91.1	89.7	91.4	91.7	93.6	92.9	88.4	84.1	88.3	65	79.8	80.8
36	96.9	96.3	96.8	97.9	98.1	97.5	94	91.9	93.5	76.2	85.4	85.3
48	98.5	98.5	98.4	99.3	99.3	99.1	96	94.4	95.4	78.2	85.8	85.6
60	99	98.7	98.7	99.4	99.6	99.4	94.1	93.1	93.5	77	82.2	82.6
72	98.7	98.6	98.9	99.6	99.6	99.4	91.1	90	90.7	64.2	70.5	70.6
84	98.4	98.3	98.7	99.6	99.7	99.5	87.5	86.6	87.1	54.5	62.6	61.6
96	97.9	97.7	97.9	99.6	99.6	99.4	78.9	77.2	79.7	36.6	44.7	44
108	96.8	97	97	99.2	99.2	99.2	72.3	68.2	74	31.4	40	40
