# Supplementary material for: C‐terminal deletion‐induced condensation sequesters AID from IgH targets in immunodeficiency
Source: EMBO J. 2022 Apr 26;41(11):e109324. doi: 10.15252/embj.2021109324 (PMC9156971; doi:10.15252/embj.2021109324)
Supplement: Supplementary file 2 — Source Data for Appendix [file EMBJ-41-e109324-s008.zip › EMBOJ-2021-109324_Source_Data_Appendix/Appendix FigS1/FigS1F/FigS1F_MBP-AID variants_deamination.xlsx]

## Sheet: Sheet1
MBP-AID variants_deamination (%)
Enzyme (mM)	AID			AIDR190X			AIDR190XE58Q			AIDcry			AIDcryE58Q
0	0	0	0	0	0	0	0	0	0	0	0	0	0	0	0
0.0390625	3.76085	9.08485	12.3592	5.67943	6.13237	5.06193	0	0	0	40.7499	45.9407	55.5762	0	0	0
0.078125	8.21081	19.7562	24.3317	19.5265	20.4311	25.9478	0	0	0	62.7742	71.4428	78.0043	0	0	0
0.15625	50.2766	43.2271	52.5463	50.0525	62.5474	68.2796	0	0	0	86.998	90.4116	93.6724	0	0	0
0.3125	93.5503	93.1638	97.4429	91.6651	90.8826	92.8463	0	0	0	98.4316	98.6671	97.4943	0	0	0
0.625	96.9536	98.6807	97.9324	96.6809	96.1619	96.9853	0	0	0	98.4611	98.5343	96.964	0	0	0
1.25	97.1803	98.4258	98.131	97.8405	97.5104	97.652	0	0	0	98.4319	98.4277	97.7421	0	0	0
2.5	97.3068	98.6351	97.8585	98.1116	98.2765	98.248	0	0	0	97.7859	98.6467	98.7478	0	0	0
