# Supplementary material for: C‐terminal deletion‐induced condensation sequesters AID from IgH targets in immunodeficiency
Source: EMBO J. 2022 Apr 26;41(11):e109324. doi: 10.15252/embj.2021109324 (PMC9156971; doi:10.15252/embj.2021109324)
Supplement: Supplementary file 2 — Source Data for Appendix [file EMBJ-41-e109324-s008.zip › EMBOJ-2021-109324_Source_Data_Appendix/Appendix FigS1/FigS1B/FigS1B_AID variants_CSR.xlsx]

## Sheet: Sheet1
AID variants_CSR to IgA (%)
Day3			Day14
EV	AID	AIDR190X	EV	AID	AIDR190X
0.16	33.4	2.16	2.37	47.7	2.83
0.06	28.2	1.61	0.02	32.6	0.77
0.11	29.3	1.8	0.71	33.9	1.22
