# Supplementary material for: C‐terminal deletion‐induced condensation sequesters AID from IgH targets in immunodeficiency
Source: EMBO J. 2022 Apr 26;41(11):e109324. doi: 10.15252/embj.2021109324 (PMC9156971; doi:10.15252/embj.2021109324)
Supplement: Supplementary file 2 — Source Data for Appendix [file EMBJ-41-e109324-s008.zip › EMBOJ-2021-109324_Source_Data_Appendix/Appendix FigS7/FigS7C/FigS7C_OptoDroplet_quantification.xlsx]

## Sheet: Sheet1
OptoDroplet formation_AID variants
	Cry2											optoAIDcry											optoAIDcry-4R											optoAIDcry-DN7
Pre-activation	0	0	0	0	0	0	0	0	0	0	0	0	0	0	0	0	0	0	0	0	0	0	0	0	0	0	0	0	0	0	0	0	0	0	0	0
1st activation	0	0	0	0	0	0	0	0	0	0	0	18.1818	60	41.6667	38.4615	18.1818	14.2857	50	36.3636	18.1818	50	50	0	0	0	0	0	0	0	0	0	0	0	0	0	0
2nd activation	0	0	0	0	0	0	0	0	0	0	0	63.6364	80	83.3333	76.9231	60	42.8571	66.6667	63.6364	70	66.6667	83.3333	40	0	0	0	0	0	0	12.5	40	0	50	0	0	0
3rd activation	0	0	0	0	0	0	33.3333	0	0	0	0	100	100	100	100	93.3333	100	100	100	100	100	100	80	28.5714	33.3333	71.4286	75	80	0	50	80	42.8571	50	0	0	0
4th activation	0	0	0	0	0	0	33.3333	0	0	0	0	100	100	100	100	100	100	100	100	100	100	100	100	42.8571	55.5556	85.7143	75	80	25	62.5	100	85.7143	100	0	0	0
