# Supplementary material for: C‐terminal deletion‐induced condensation sequesters AID from IgH targets in immunodeficiency
Source: EMBO J. 2022 Apr 26;41(11):e109324. doi: 10.15252/embj.2021109324 (PMC9156971; doi:10.15252/embj.2021109324)
Supplement: Supplementary file 2 — Source Data for Appendix [file EMBJ-41-e109324-s008.zip › EMBOJ-2021-109324_Source_Data_Appendix/Appendix FigS9/FigS9I/FigS9I_MBP-GFP-AIDcry_salt conc_droplet size.xlsx]

## Sheet: Sheet1
MBP-GFP-AIDcry_salt concentration_droplet size
MBP-GFP-AIDcry (5 mM)
75 mM	150 mM	500 mM	700 mM
2.943	1.835	0.779	0.519
3.878	0.744	0.589	0.952
1.835	5.315	2.147	0.606
2.407	2.008	0.779
0.744	4.242	0.658
1.402	1.316	1.333
3.549	0.658	0.623
3.272	4.519	0.589
3.618	0.675	1.021
1.298	5.956	0.796
2.233	3.809	0.589
1.437	5.177	0.641
2.164	5.731	0.589
11.098	2.874	0.9
0.675	4.623	0.675
6.458	0.641	0.693
1.662	9.903	0.571
1.437	0.744	0.97
4.467	2.06	0.641
1.991	7.445	0.502
0.866	0.554	1.662
2.441	1.87	0.883
1.783	0.502	0.675
2.545	1.558	0.866
1.229	0.9	0.554
4.986	1.42	1.783
1.177	1.091	0.97
0.744	4.017	0.537
0.606	4.207	1.281
3.376	3.272	0.693
10.648	9.436	0.762
5.506	1.558	0.571
7.081	2.199	0.935
5.332	2.095	0.554
1.904	4.83	0.502
5.679	7.895	0.606
2.718	0.658	1.679
0.952	0.71	0.606
0.762	2.961	0.623
1.749	1.524	0.883
2.857	4.034	0.623
1.489	0.779	0.519
6.077	0.571	1.004
1.472	2.216	0.606
1.61	4.484	0.675
1.61	3.618	0.641
3.67	2.545	0.987
4.848	2.216	0.589
2.597	2.874	0.571
2.389	2.857	0.796
1.35	1.593	0.606
2.978	8.57	0.537
2.787	4.813	0.606
1.385	2.995	0.589
5.938	1.922	0.675
1.091	1.35	0.537
0.814	3.064	0.952
3.307	4.64	0.883
8.38	2.285	1.281
0.744	2.268	1.073
2.424	1.039	1.524
2.476	2.337	0.606
1.039	1.402	0.9
1.056	3.843	1.004
1.195	0.952	0.571
1.108	4.172	0.589
3.774	2.995	0.641
2.961	0.71	0.554
2.112	3.757	0.727
3.515	2.805	0.641
6.527	0.987	0.935
4.588	1.056	0.554
0.502	2.476	1.125
3.601	3.272	1.073
0.623	2.787	0.9
1.281	1.61	0.918
3.134	0.623	0.831
14.11	2.181	0.589
4.9	1.524	0.71
1.368	2.701	0.796
3.359	2.684	1.783
3.497	0.831	1.125
3.861	4.294	0.589
1.368	2.355	0.987
3.636	1.783	0.814
2.77	1.697	0.623
4.034	1.195	0.537
1.073	1.021	0.589
0.571	3.393	0.502
5.159	2.857	0.693
2.441	2.043	1.039
3.03	1.212	0.744
5.332	0.623	1.454
1.697	4.623	0.571
0.866	0.883	1.16
2.926	2.77	1.108
0.866	0.744	0.606
2.943	1.575	0.502
0.71	7.116	0.987
6.129	3.999	0.519
1.801	2.58	0.935
4.276	0.658	0.554
0.502	1.212	1.177
1.939	4.103	0.779
2.943	6.769	0.623
2.857	1.697	0.675
5.315	3.151	0.866
3.047	3.636	1.281
6.614	3.999	0.693
3.03	1.229	0.641
1.731	3.238	0.554
4.848	1.852	0.502
2.112	5.644	0.606
5.834	1.212	2.632
4.796	9.02	1.004
5.904	1.939	0.641
2.701	5.765	0.589
2.147	3.341	0.779
2.476	3.757	0.623
1.264	6.579	1.247
1.16	2.181	0.9
1.402	4.952	0.554
5.003	2.233	0.623
1.247	4.034	0.693
1.627	1.922	0.571
3.843	5.523	0.727
4.83	0.935	0.502
3.878	1.281	0.744
4.605	0.952	0.693
3.653	4.19	0.537
3.463	7.67	1.575
3.341	0.693	1.385
1.714	1.524	0.606
2.735	3.861	1.333
2.666	3.134	0.606
1.298	3.653	0.519
1.939	2.701	0.571
6.198	1.42	0.554
9.73	0.831	0.952
3.532	2.684	0.658
5.869	1.575	0.71
2.666	0.848	0.641
6.163	0.727	1.143
1.368	1.039	0.623
3.116	5.713	0.519
2.06	1.887	1.697
0.883	2.597	0.727
0.554	2.684	0.606
3.982	1.316	0.675
7.098	2.684	0.623
3.393	1.506	0.554
2.735	1.731	0.554
1.177	1.593	1.004
4.172	2.839	0.571
4.38	2.199	1.974
2.753	3.168	2.943
1.887	1.887	0.571
5.488	6.302	0.589
1.731	2.303	2.251
5.367	1.281	0.814
1.904	2.251	2.303
1.333	1.731	0.831
0.606	0.796	0.744
1.021	0.918	1.437
0.935	5.748	0.502
1.575	1.541	0.744
1.489	3.238	1.264
7.064	2.424	0.762
3.168	5.627	0.606
1.697	2.303	0.606
0.952	3.203	0.571
2.839	1.558	0.693
0.554	2.026	0.519
7.341	6.025	0.762
3.515	3.93	0.796
3.878	3.913	2.095
3.653	1.766	0.779
1.558	1.87	2.303
3.982	0.935	0.831
4.675	4.259	0.693
0.814	3.809	0.71
3.618	1.679
2.701	5.436
6.111	2.458
4.571	1.143
1.489	3.255
5.956	0.502
3.359	2.597
2.008	0.779
7.254	3.982
2.216	6.163
1.801	2.026
9.072	0.935
1.922	6.51
3.134	0.814
11.513	0.952
2.805	3.359
0.727	2.251
5.783	0.814
0.883	0.796
5.332	0.658
2.753	3.168
2.112	0.9
3.688	2.545
1.004	2.839
0.814	5.402
2.112	0.831
0.641	8.016
4.675	4.242
2.58	2.701
14.508	2.493
4.207	5.852
7.704	0.796
5.454	1.454
4.38	3.134
7.393	3.705
8.051	4.398
1.385	2.493
2.147	1.42
0.883	5.194
3.22	5.246
0.554	1.333
3.047	1.489
5.834	3.376
6.302	1.212
0.796	1.904
2.787	0.502
0.641	0.952
5.679	1.091
3.203	1.039
3.376	4.138
0.554	0.831
0.641	1.091
0.9	2.303
5.332	0.779
2.043	2.58
3.238	3.809
1.956	3.947
3.792	3.757
0.814	2.562
8.276	3.307
2.389	2.718
3.618	4.155
1.247	1.039
0.796	1.264
2.701	0.952
1.679	1.541
0.519	8.882
8.57	2.303
3.203	0.935
1.247	1.922
1.524	1.108
0.606	2.857
0.693	1.558
0.675	1.108
0.606	3.792
3.411	1.974
1.974	7.6
0.71	1.212
1.281	0.554
2.216	4.242
4.363	3.549
3.116	2.043
0.71	1.697
5.367	2.095
1.749	1.177
6.129	3.74
1.749	3.428
0.762	1.177
5.055	3.93
7.739	2.493
4.138	2.372
2.043	6.354
5.575	1.939
4.571	2.407
4.709	2.251
4.467	0.744
3.497	3.376
0.554	1.021
0.727	1.402
6.371	2.995
0.502	0.727
1.004	4.796
0.606	1.177
0.502	1.004
7.929	0.796
3.03	1.991
2.753	0.762
3.238	4.259
2.32	2.822
1.645	1.87
0.814	1.42
1.801	1.801
1.783	0.623
3.774	2.545
1.904	3.792
1.091	1.073
2.285	3.099
0.987	1.264
0.502	6.544
7.393	2.458
0.883	3.272
1.506	0.571
2.995	3.341
2.597	2.355
1.004	0.571
4.536	2.441
0.866	5.194
2.961	3.601
10.526	5.834
0.727	2.476
1.645	2.268
4.692	1.61
0.554	3.653
2.735	2.839
6.06	0.554
2.008	1.679
0.831	1.939
0.762	5.557
4.657	1.281
0.623	0.71
1.87	5.298
2.043	3.636
1.004	0.762
0.935	5.332
0.727	1.489
6.977	2.06
1.645	3.012
0.606	1.541
3.151	1.524
1.818	2.026
0.9	2.614
2.649	1.091
1.87	6.008
5.315	1.42
9.661	3.757
0.848	2.77
2.095	1.679
3.515	0.623
3.168	3.913
1.021	3.843
3.843	1.524
3.359	0.9
1.489	2.458
1.541	0.744
2.528	2.164
3.913	2.355
5.055	0.779
0.848	0.71
4.623	3.48
9.089	1.472
1.195	2.078
2.008	1.247
2.614	1.662
4.19	0.658
2.649	2.251
1.627	1.697
4.917	5.315
1.974	0.554
3.947	1.298
15.08	4.726
2.407	0.589
2.874	1.073
2.32	1.385
1.472	2.233
0.537	1.212
2.389	1.627
3.22	1.073
2.545	0.537
1.16	3.445
1.437	1.333
2.078	0.814
9.366	0.762
0.952	0.866
5.003	2.718
3.861	2.043
0.918	1.039
1.229	3.549
3.203	0.727
5.246	1.281
4.449	2.909
1.472	1.783
6.146	5.921
2.355	3.186
3.636	1.749
1.281	0.97
1.039	1.021
2.476	1.177
1.922	1.558
2.285	2.199
5.211	3.705
7.237	5.246
2.51	2.857
0.779	2.181
5.332	3.878
6.111	2.545
8.31	0.537
6.648	0.866
1.385	3.376
2.684	1.645
3.497	2.181
4.259	2.026
1.298	0.883
1.195	0.952
5.142	3.341
5.315	1.42
8.553	0.554
0.623	7.012
6.008	1.558
3.099	2.839
2.285	2.458
0.606	3.982
3.445	7.86
0.693	5.055
1.298	1.887
1.593	9.834
2.562	4.19
1.714	1.021
0.952	8.501
1.541	1.87
1.697	3.48
5.852	0.554
1.247	1.073
1.229	4.19
2.822	4.311
6.146	5.211
1.091	2.476
2.06	2.943
7.912	1.454
1.108	0.71
8.968	1.662
1.247	0.623
3.74	2.251
0.589	2.701
3.497	2.424
0.658	0.831
2.822	1.16
6.891	3.999
2.251	1.61
5.211	1.922
0.606	4.155
3.757	1.575
7.237	2.32
1.645	3.722
0.883	2.199
1.506	1.593
3.549	3.757
6.666	4.657
0.693	0.606
5.765	4.882
3.393	1.697
1.991	0.727
5.229	3.047
1.004	0.519
1.247	0.554
1.575	0.675
0.71	6.094
2.857	1.177
3.03	1.247
4.553	1.679
2.095	4.294
0.658	5.679
4.259	1.766
2.458	1.835
1.108	1.783
3.584	0.675
4.432	1.316
0.554	3.289
4.017	2.303
1.472	1.714
1.852	2.458
2.407	2.476
5.159	2.233
0.97	2.147
0.675	4.207
6.666	0.866
1.749	1.749
4.865	5.731
1.073	1.333
3.843	1.212
8.431	1.662
1.541	1.679
2.008	0.675
0.97	5.54
1.281	7.289
0.883	1.316
3.584	1.212
2.147	1.402
11.046	0.97
5.938	0.641
7.756	1.731
4.64	2.614
5.679	1.143
5.956	3.151
0.9	1.575
2.995	0.71
1.091	3.618
1.922	2.389
3.099	0.641
1.593	0.796
1.61	2.337
1.783	3.393
1.714	1.195
4.519	1.143
0.554	1.212
1.679	1.056
3.238	1.541
2.458	2.303
0.796	5.679
1.593	1.541
3.272	4.675
3.255	4.449
1.506	0.502
6.198	2.216
1.437	3.722
1.108	3.965
8.882	0.519
0.866	2.164
1.125	2.961
2.857	1.749
1.195	1.835
1.333	1.524
0.554	4.051
3.982	4.744
3.289	2.355
3.116	5.367
2.233	1.61
3.636	2.389
6.839	1.939
4.882	1.541
0.554	1.402
3.861	1.766
1.472	2.389
14.958	1.679
5.194	1.939
3.307	4.346
5.384	2.943
1.558	1.229
3.688	4.259
0.675	3.411
1.524	0.987
3.012	2.424
4.155	0.935
4.432	3.947
3.238	1.35
0.831	2.528
5.956	1.056
1.125	0.658
2.649	2.407
3.203	0.744
1.749	5.713
5.661	2.112
0.918	4.224
1.662	1.385
3.151	8.535
1.021	1.212
3.012	1.939
2.008	6.544
0.675	0.883
6.458	2.718
1.956	1.368
1.021	1.766
3.48	2.58
4.38	2.216
0.658	2.008
2.112	1.385
6.614	5.021
5.454	3.757
3.566	1.247
6.787	0.779
3.359	3.515
5.402	4.64
2.32	2.666
1.316	1.489
1.852	1.021
6.25	0.97
14.179	2.06
2.372	1.904
2.078	1.42
1.333	2.51
0.537	1.177
2.13	1.056
3.099	2.684
2.32	1.766
1.16	1.281
1.177	5.177
4.519	1.021
2.251	2.164
6.06	1.956
0.9	1.281
1.541	1.904
4.848	1.679
3.497	2.562
0.779	5.938
1.143	1.662
4.952	3.653
4.19	0.987
1.039	1.697
1.42	3.099
6.077	0.744
1.108	1.575
2.043	4.017
0.883	0.675
2.684	2.32
2.424	0.502
1.835	3.134
2.943	1.524
1.402	1.714
2.043	0.97
4.865	2.77
6.994	2.805
2.285	0.796
0.589	8.899
5.09	4.484
5.99	2.095
7.825	2.978
6.458	2.008
1.35	3.289
2.718	2.839
3.307	2.787
4.086	0.71
1.143	3.705
4.986	6.233
8.276	1.368
5.921	4.709
3.22	0.831
1.385	6.042
3.411	1.956
0.641	3.03
1.247	1.229
1.662	5.298
2.614	2.389
0.9	2.06
3.064	0.658
1.749	4.346
5.938	1.021
1.177	4.934
1.004	3.515
2.701	3.22
2.701	4.865
6.06	1.056
1.125	1.212
7.704	2.026
2.078	0.571
1.627	4.224
6.7	1.004
3.861	4.882
0.623	2.458
2.597	3.826
0.762	8.189
2.424	4.623
2.718	1.056
7.15	3.497
2.303	0.675
1.35	2.13
15.564	1.212
5.159	3.913
3.688	2.407
3.878	3.792
5.159	1.783
2.043	4.501
0.9	3.48
2.13	6.579
1.697	3.515
1.593	2.181
1.697	3.861
6.717	5.038
0.9	1.662
0.883	2.493
2.216	7.254
1.714	10.89
0.762	1.835
0.675	0.883
6.163	2.909
1.87	0.935
1.575	0.796
2.476	3.082
6.596	4.692
5.575	1.039
2.233	8.726
2.701	0.831
1.454	2.718
1.039	2.251
1.991	1.731
0.571	3.324
5.783	2.943
3.48	0.641
1.766	0.866
2.787	1.506
1.939	6.423
0.658	2.303
2.528	0.658
3.03	3.047
0.866	4.657
4.103	1.195
3.428	1.091
1.056	1.662
1.61	2.614
1.229	3.03
3.497	0.952
7.098	10.093
2.614	0.71
0.935	3.393
7.168	0.952
0.935	2.51
	2.026
	1.212
	1.125
	5.575
	1.852
	2.13
	3.722
	1.991
	1.212
	3.134
	0.779
	1.143
	4.415
	4.83
	2.043
	0.554
	1.385
	3.722
	1.368
	1.212
	3.134
	1.264
	0.9
	2.407
	2.666
	1.316
	0.935
	5.765
	3.151
	1.229
	0.9
	1.402
	1.939
	2.147
	2.389
	6.839
	1.974
	1.541
	0.744
	5.783
	11.859
	2.164
	1.939
	1.766
	1.87
	2.112
	2.06
	4.882
	2.476
	2.043
	1.801
	1.004
	1.904
	3.653
	2.303
	1.627
	2.943
	1.974
	1.281
	4.571
	0.658
	0.675
	4.571
	4.882
	0.796
	0.796
	1.593
	2.407
	5.938
	1.35
	0.935
	3.895
	1.333
	1.143
	0.641
	4.224
	1.887
	0.935
	4.553
	1.593
	1.852
	3.255
	2.718
	1.125
	1.645
	3.238
	2.078
	2.303
	1.87
