# Supplementary material for: C‐terminal deletion‐induced condensation sequesters AID from IgH targets in immunodeficiency
Source: EMBO J. 2022 Apr 26;41(11):e109324. doi: 10.15252/embj.2021109324 (PMC9156971; doi:10.15252/embj.2021109324)
Supplement: Supplementary file 2 — Source Data for Appendix [file EMBJ-41-e109324-s008.zip › EMBOJ-2021-109324_Source_Data_Appendix/Appendix FigS9/FigS9G/FigS9G_MBP-GFP-AIDcry_protein conc_droplet size.xlsx]

## Sheet: Sheet1
MBP-GFP-AIDcry_protein concentration_droplet size
	MBP-GFP-AIDcry
2.5	5	10	20
1.108	1.16	0.589	7.393
1.298	0.571	2.407	5.332
2.043	3.082	7.098	0.848
1.333	10.959	7.064	48.39
0.519	1.35	8.83	5.627
1.281	0.554	0.71	4.086
0.866	9.262	7.964	6.181
0.97	2.199	12.725	33.743
0.571	6.077	3.601	19.997
1.004	19.598	16.084	23.459
0.97	2.32	19.235	12.119
0.537	1.645	9.938	19.564
0.97	5.471	12.136	8.328
1.177	4.346	10.942	88.85
2.458	2.684	17.832	3.826
0.9	6.7	20.897	6.25
0.606	1.247	6.752	51.298
0.519	3.341	12.361	9.003
2.407	0.589	7.981	2.718
0.675	6.129	2.008	0.814
0.537	13.452	5.661	0.762
0.883	3.792	6.925	2.407
0.796	9.92	2.389	90.876
1.731	8.501	23.182	49.584
0.675	3.203	7.116	6.302
1.887	1.489	16.776	7.843
1.039	7.046	2.891	10.509
1.073	1.333	6.717	27.874
0.71	3.393	12.413	12.119
1.195	2.095	2.562	6.337
0.623	0.779	10.578	5.454
0.502	5.194	4.848	59.349
0.9	8.483	11.219	10.197
1.039	2.632	7.497	1.333
0.554	6.458	10.89	3.913
0.814	3.549	4.484	51.991
1.818	1.385	12.119	5.246
1.281	5.107	19.339	31.562
0.918	5.921	3.012	0.537
1.333	4.311	1.662	12.102
1.489	2.372	3.324	24.29
3.411	3.116	11.253	11.392
2.562	2.805	2.164	8.12
0.952	12.31	4.761	225.312
0.519	3.047	12.292	20.152
0.987	1.489	4.069	6.977
1.593	9.661	0.519	17.503
1.402	0.606	27.632	2.562
0.727	3.359	5.713	4.086
2.407	3.203	6.475	8.449
0.675	3.913	2.684	3.376
1.974	1.437	18.04	9.834
1.368	1.835	63.747	4.328
1.835	5.783	2.51	18.109
0.519	7.843	6.908	6.423
0.502	7.133	3.238	6.856
0.779	4.467	10.769	0.97
0.935	20.845	6.769	0.831
0.658	14.664	6.821	2.839
1.714	5.384	3.549	2.51
0.571	8.345	8.934	2.735
2.216	0.641	5.886	5.125
0.537	11.756	2.095	19.01
1.472	2.199	4.069	1.298
0.675	2.562	12.136	13.539
1.039	4.051	7.358	2.407
0.658	4.138	9.141	41.742
1.42	8.276	7.999	9.574
0.554	12.708	2.545	14.82
1.039	0.814	13.106	59.99
0.744	5.713	3.428	142.278
1.472	0.779	20.17	2.285
1.489	1.697	8.224	14.855
1.368	1.108	10.561	39.526
1.004	10.076	1.558	2.718
1.402	8.76	1.004	20.083
0.744	0.675	0.606	9.799
2.078	1.247	4.172	10.007
1.35	6.025	5.09	20.62
1.091	2.026	9.868	3.618
0.641	8.622	3.307	10.821
0.9	3.116	1.42	1.385
1.004	3.861	6.631	57.046
0.814	2.718	19.166	1.541
0.571	5.436	5.159	30.748
1.298	7.341	5.229	0.71
1.298	4.64	1.766	7.981
0.918	3.601	4.484	27.181
0.744	4.952	3.03	2.008
0.675	5.021	2.562	34.522
0.502	4.224	0.762	42.417
1.125	3.238	16.69	22.438
1.021	6.302	3.843	3.324
0.744	5.523	4.398	9.972
1.229	1.575	11.098	8.085
0.71	2.285	6.752	33.57
0.814	2.181	6.129	43.075
1.091	3.393	6.008	7.358
0.814	3.064	5.869	7.237
1.627	1.039	16.257	12.985
0.9	22.213	33.189	55.28
1.091	2.909	10.388	4.605
2.181	9.678	5.765	15.859
2.06	3.618	7.462	0.537
0.987	1.021	7.237	6.319
1.281	3.445	4.986	9.314
0.796	5.523	3.445	56.648
0.9	1.125	6.562	2.77
0.848	2.632	6.908	58.657
0.519	6.821	20.239	20.828
2.06	2.268	2.008	0.814
1.835	3.22	17.175	31.492
0.606	4.449	4.086	2.77
1.316	4.449	42.642	5.921
0.623	0.71	13.937	2.043
1.125	1.247	2.701	3.601
1.039	3.861	2.943	10.042
0.848	3.861	0.744	33.674
0.866	0.693	10.838	2.476
0.831	4.294	40.738	2.199
1.541	0.935	12.535	50.866
0.658	5.471	20.516	1.645
1.766	1.212	1.281	25.433
2.51	4.605	50.519	99.256
0.571	1.454	16.932	2.77
1.333	0.918	23.476	5.661
1.281	2.909	0.762	77.043
0.918	2.614	24.688	6.614
0.675	5.869	8.916	0.658
0.571	0.918	7.341	12.5
1.402	0.727	9.349	18.94
1.316	5.038	7.86	4.969
1.368	0.571	12.275	4.778
1.195	11.981	5.315	70.395
1.593	1.056	11.79	2.649
1.454	4.069	13.573	46.434
1.143	5.038	14.093	7.22
1.627	1.091	5.817	1.783
1.229	1.852	3.826	10.405
3.636	4.432	6.873	3.376
0.658	4.467	1.056	50.918
1.16	9.972	3.618	31.44
0.9	1.922	2.995	2.216
0.606	5.904	3.653	5.384
0.519	1.714	11.08	30.28
1.333	1.333	3.203	6.925
0.571	0.9	29.501	0.848
1.004	15.478	7.064	0.9
1.61	0.744	3.584	36.548
1.056	12.154	27.458	33.899
1.212	13.348	11.392	21.711
1.195	2.095	57.912	8.206
1.489	2.32	8.449	1.627
1.021	3.047	3.999	0.606
1.506	0.537	1.056	4.19
0.779	8.068	6.181	1.472
0.744	8.483	15.495	1.125
0.762	4.952	4.692	18.265
1.801	0.571	3.255	7.358
1.887	8.206	24.221	21.208
0.71	2.424	14.093	23.927
1.575	1.731	3.393	18.386
1.974	3.186	13.071	44.979
1.247	3.48	10.509	52.718
1.593	6.146	7.479	2.112
0.589	1.16	0.918	174.723
1.333	9.089	5.263	9.159
1.056	1.783	4.051	27.597
1.091	0.502	2.458	43.161
0.97	2.805	8.57	48.944
0.641	3.099	3.705	115.339
0.935	3.532	3.515	1.575
0.935	6.527	6.769	22.974
0.883	1.749	1.731	14.924
0.779	1.368	13.521	36.686
1.61	1.575	17.936	19.668
1.125	3.601	28.497	4.761
0.71	1.506	4.432	51.818
0.814	1.143	9.972	10.855
0.658	1.593	2.614	1.073
1.264	2.147	1.506	4.934
2.095	1.212	4.086	6.319
1.091	2.943	10.942	4.38
1.108	2.528	17.521	149.879
0.987	4.12	4.138	3.757
0.987	2.753	0.623	3.064
2.181	3.895	5.229	9.488
1.783	5.506	1.61	1.679
0.814	1.593	3.913	15.426
1.143	1.991	19.823	0.623
1.229	1.662	2.32	1.212
1.281	4.761	3.861	37.725
1.835	12.898	5.263	9.609
1.195	6.614	1.35	2.701
0.866	2.943	1.801	20.204
1.264	0.762	6.042	3.151
0.727	2.216	5.194	0.589
0.9	1.991	7.687	2.597
1.575	3.74	9.401	18.231
0.9	8.397	7.825	1.108
0.779	6.856	2.614	34.003
1.818	3.688	0.952	20.966
0.762	1.627	2.13	39.422
0.779	1.679	16.257	184.436
0.571	5.194	9.193	3.428
0.658	6.406	5.679	4.571
1.472	3.965	3.861	10.976
1.229	3.203	1.939	22.143
1.939	5.159	4.12	2.839
0.606	7.497	9.972	19.166
0.952	1.506	8.12	4.294
0.762	2.476	18.611	3.238
1.679	3.549	4.484	1.385
1.125	1.818	2.147	13.435
1.264	2.839	2.285	4.692
1.783	4.069	2.476	30.696
1.472	2.06	0.762	2.649
2.06	2.822	2.857	16.915
1.506	6.146	1.939	0.71
0.502	4.138	14.803	55.263
0.606	5.125	6.544	9.972
1.749	2.701	7.808	4.069
1.974	2.718	2.874	71.382
0.796	1.073	5.488	61.427
0.519	9.678	5.921	13.418
0.589	0.623	3.861	46.624
2.181	0.952	10.578	15.893
0.762	2.389	34.851	0.502
1.021	4.605	4.813	28.03
0.952	0.744	3.03	6.44
0.727	2.337	4.172	26.922
1.264	0.71	8.224	20.031
1.195	5.055	12.171	1.368
1.281	2.632	1.662	3.636
1.004	1.143	2.822	19.581
0.641	1.333	31.44	16.032
2.251	4.744	33.587	63.106
0.779	3.238	9.955	2.545
1.056	1.714	12.569	2.493
0.519	8.778	1.125	65.859
2.147	2.268	8.033	12.69
1.316	2.961	2.857	0.502
1.247	0.693	15.461	51.697
0.675	6.337	1.974	2.562
0.866	5.506	1.177	1.835
0.762	1.575	6.562	0.693
1.108	4.64	7.999	4.346
0.866	7.895	11.6	5.315
0.519	1.61	15.945	23.355
0.9	2.078	1.541	9.591
0.918	6.094	3.03	7.202
0.883	0.589	3.186	64.335
1.056	1.333	0.97	12.517
0.727	3.428	14.647	26.264
0.814	2.493	2.995	65.686
0.796	3.601	32.947	22.143
1.056	2.978	28.428	14.612
1.454	7.116	3.445	9.92
1.766	1.627	4.207	11.115
0.814	2.839	16.066	18.456
0.606	1.125	11.79	1.731
0.727	5.419	5.229	32.081
1.472	1.472	22.42	9.349
1.489	1.247	11.392	16.759
2.822	11.773	8.812	16.811
0.97	2.961	3.22	25.277
1.177	5.904	9.314	4.934
0.554	0.762	6.181	59.314
1.281	3.982	5.211	5.332
0.848	1.558	3.307	34.782
1.922	5.073	2.614	2.614
1.368	6.977	13.123	4.242
1.437	2.268	4.501	12.344
1.731	2.493	0.675	6.042
0.762	5.869	15.426	13.4
1.887	2.441	3.965	3.74
0.796	2.943	3.359	1.541
0.866	1.766	3.289	10.145
0.675	2.112	12.275	6.908
0.606	0.831	11.807	18.923
0.866	0.831	2.839	86.461
1.662	5.402	31.25	21.607
1.558	5.886	23.494	1.229
1.264	1.281	28.515	40.547
0.606	6.925	1.039	30.679
0.641	1.679	87.258	146.503
0.623	4.415	7.116	6.717
0.589	5.592	4.501	17.192
0.675	6.042	27.458	2.355
1.195	5.436	6.285	4.034
0.814	3.895	0.606	75.104
1.16	2.58	4.83	71.884
0.935	7.15	15.859	7.929
1.333	2.424	2.926	25.589
1.801	5.298	24.55	8.882
1.298	4.952	0.97	53.047
0.952	8.293	4.103	0.796
0.831	0.848	5.367	17.763
0.831	0.918	2.216	20.429
0.71	15.547	14.179	35.578
1.783	1.575	2.407	46.416
1.229	1.87	7.756	11.15
0.519	7.583	12.569	12.933
0.519	3.099	4.934	0.814
1.056	3.22	4.017	6.111
0.658	1.472	11.53	6.354
1.731	4.726	1.783	5.817
0.935	7.756	3.774	7.618
0.831	2.147	3.341	27.13
0.641	10.18	2.614	1.229
0.675	6.908	6.025	87.292
0.762	1.887	4.623	1.61
0.519	2.372	18.819	4.069
1.212	5.263	2.355	110.526
0.571	1.368	3.22	6.389
0.9	7.825	7.046	4.017
1.247	0.918	2.805	12.084
0.866	2.112	6.856	6.562
1.524	1.714	8.224	15.028
1.385	5.765	7.895	42.573
1.437	3.861	14.872	20.1
1.212	3.255	11.167	2.632
0.571	3.861	11.288	2.597
0.935	4.692	5.731	9.851
1.627	0.71	24.256	4.017
0.779	0.727	10.63	0.831
0.554	4.017	18.889	28.843
1.195	5.229	6.648	5.627
0.537	4.017	8.102	17.729
2.164	3.566	37.5	10.37
0.641	1.974	6.544	18.837
0.502	3.636	3.255	4.207
1.125	5.038	7.427	151.281
1.281	3.03	1.16	55.125
0.866	1.749	6.683	2.562
0.848	3.999	6.821	24.152
0.779	1.212	2.857	9.366
1.229	7.895	4.536	18.715
2.216	3.878	4.484	11.444
0.693	4.813	9.661	22.905
1.108	1.818	3.618	9.02
2.026	2.909	14.145	24.861
0.623	9.055	14.249	2.06
0.883	2.337	1.524	24.671
1.143	1.056	0.9	146.866
0.779	1.195	2.787	19.373
0.952	0.952	12.483	82.791
0.606	1.783	2.753	0.796
1.125	4.12	2.562	6.025
0.935	4.311	7.254	40.893
1.247	3.757	7.306	31.146
0.779	1.852	2.805	44.858
1.212	2.649	11.704	24.758
1.056	2.181	3.722	12.119
1.298	5.748	15.166	6.717
0.693	1.61	6.181	10.145
1.679	2.043	3.618	44.391
1.056	2.389	6.839	23.407
0.935	1.385	28.359	24.411
0.606	0.502	1.575	9.314
0.831	0.848	8.778	10.526
1.004	11.461	2.424	11.236
1.454	1.298	9.799	21.485
0.693	2.51	2.926	0.727
0.537	1.35	13.141	10.267
1.506	1.956	0.675	10.717
1.108	3.064	5.921	9.903
0.571	2.424	3.93	66.915
0.571	8.882	0.883	29.848
0.918	10.059	18.923	2.337
2.424	8.38	5.592	8.951
0.606	7.012	17.919	1.177
1.42	1.766	2.458	15.409
2.337	6.337	4.224	22.057
0.554	1.783	10.942	2.891
0.952	1.87	13.625	5.038
0.502	2.181	11.375	15.097
0.796	2.562	6.994	41.88
0.519	2.51	31.7	103.653
1.558	11.634	14.889	12.569
0.866	1.073	2.112	11.253
1.108	6.735	1.766	20.135
2.285	11.652	16.586	10.526
0.866	1.558	6.856	58.033
0.658	4.934	11.115	5.038
0.779	13.625	49.048	49.325
0.762	1.887	3.168	8.431
0.589	8.605	4.952	7.393
1.714	2.008	0.554	101.091
0.623	8.12	3.566	44.356
0.675	5.523	5.869	10.976
0.623	1.298	15.824	5.731
0.796	2.718	8.691	149.134
0.571	1.697	3.376	7.41
0.519	3.913	6.354	1.056
1.264	6.475	3.324	42.33
0.623	3.186	12.396	76.177
1.281	3.012	2.51	1.385
0.97	1.662	2.787	254.986
0.658	7.254	0.589	47.334
0.831	9.072	2.216	0.796
0.554	6.111	4.276	1.039
0.744	1.974	3.393	12.587
1.073	7.618	8.674	61.6
0.796	1.697	12.448	2.995
1.316	3.341	14.283	128.099
0.918	2.164	7.791	3.497
0.9	1.818	24.065	1.852
1.904	5.973	13.521	4.605
0.97	13.608	7.323	7.999
0.606	0.519	4.657	9.02
0.831	3.843	2.043	27.078
1.212	8.068	3.982	39.058
0.589	1.021	1.575	14.11
0.9	1.575	2.787	13.106
0.641	17.192	2.493	3.428
0.641	16.309	12.708	32.168
1.714	5.367	13.002	34.401
0.571	0.796	29.83	1.558
0.641	2.355	40.045	61.219
0.848	1.904	6.458	38.92
1.454	2.458	5.35	4.571
0.987	5.904	27.32	8.224
2.718	3.099	8.83	9.176
1.298	1.61	2.303	8.622
0.987	1.922	31.406	1.679
0.831	8.102	10.163	3.653
1.385	6.302	1.298	2.043
1.073	6.233	6.371	0.727
2.008	6.111	4.605	3.186
0.623	2.891	6.614	52.303
0.97	2.268	4.536	34.851
1.731	3.757	10.63	8.293
1.125	2.441	4.969	35.561
2.251	2.13	21.26	2.839
1.264	7.271	2.58	47.507
0.537	2.51	17.209	9.366
0.606	3.238	20.568	21.001
0.519	7.843	38.556	4.086
0.675	2.355	15.945	5.315
0.779	2.666	11.756	5.731
1.056	2.562	5.021	10.855
1.645	13.331	19.339	32.6
1.056	9.089	2.857	9.938
1.039	3.047	19.148	29.242
0.519	4.692	3.688	6.475
1.385	3.566	18.681	206.025
0.97	4.276	28.757	87.967
1.298	3.082	20.429	20.1
0.796	2.13	5.506	21.537
0.831	0.935	4.709	14.058
0.814	9.107	2.06	0.623
0.779	3.203	13.071	8.154
0.606	1.904	2.597	4.571
0.866	9.765	5.54	3.272
0.97	4.294	4.571	29.865
1.125	7.774	30.609	10.145
0.537	4.207	18.889	18.785
1.437	1.991	4.017	33.587
0.744	0.814	18.213	1.143
0.554	2.372	21.018	5.142
1.212	9.072	3.359	20.204
1.056	0.658	15.374	29.346
0.606	10.734	16.499	70.88
0.918	0.675	4.311	1.887
0.779	3.878	1.333	89.422
0.814	1.437	9.643	17.607
0.641	1.229	9.903	18.265
1.454	2.043	3.116	2.995
0.571	3.324	16.69	13.21
0.641	7.098	10.388	93.456
1.247	0.848	11.288	29.64
0.935	4.086	10.561	45.862
1.125	14.301	0.866	1.731
1.627	2.961	8.743	8.882
0.935	1.749	14.058	39.526
1.125	2.684	2.857	29.432
0.623	9.245	1.852	23.857
1.021	2.926	6.285	1.575
0.623	2.891	0.935	107.098
1.679	3.705	16.292	48.442
1.229	1.298	7.323	41.222
0.658	1.887	14.214	5.159
0.796	1.662	9.851	17.694
0.762	3.324	29.432	1.835
1.091	2.51	1.697	11.046
0.537	0.796	0.693	2.078
0.658	12.033	7.912	37.985
0.623	31.233	7.479	82.947
1.143	2.787	25.779	1.454
0.606	3.913	2.268	117.798
1.073	10.734	3.134	8.674
0.554	0.744	2.58	11.305
1.454	1.627	29.051	3.618
1.16	16.742	22.161	11.669
1.437	6.389	18.213	106.233
0.589	9.678	26.091	9.003
1.87	4.138	0.658	19.235
1.697	0.831	27.701	40.097
1.333	4.12	34.765	6.648
1.212	1.645	3.584	2.233
0.693	2.407	10.284	57.289
1.039	2.355	6.735	13.348
1.368	2.458	30.09	90.149
0.519	2.233	0.571	22.213
0.554	2.337	7.254	2.545
1.731	1.229	5.938	1.42
1.125	2.355	1.264	6.215
0.935	3.549	4.986	4.969
1.766	6.648	8.328	42.33
1.212	12.033	3.03	5.679
0.935	2.545	20.343	35.301
0.658	1.073	6.319	59.436
0.831	1.281	16.309	90.634
0.831	3.012	3.203	63.816
1.229	20.533	4.796	8.328
0.831	12.95	22.161	63.418
	1.697	4.138	2.216
	3.584	5.229	7.739
	13.798	18.837	114.058
	5.523	4.484	2.77
	0.606	3.497	6.752
	0.796	11.028	11.427
	3.67	6.302	14.63
	1.697	39.803	2.493
	0.9	27.649	29.38
	0.883	4.623	4.986
	9.522	9.055	3.636
	8.708	0.693	20.776
	6.908	1.627	26.212
	1.177	3.48	19.771
	6.683	26.212	11.409
	1.783	2.77	121.555
	5.229	4.328	26.61
	0.693	9.903	12.846
	8.691	7.895	27.303
	3.843	25.069	13.279
	0.987	1.229	22.213
	2.735	3.965	141.967
	5.28	3.116	51.16
	7.687	7.791	55.592
	4.692	16.118	32.739
	3.861	27.926	12.119
	4.848	1.143	5.073
	4.969	10.994	0.571
	4.051	1.212	15.08
	3.445	7.237	22.819
	6.233	23.65	4.519
	8.83	3.722	29.969
	1.956	21.226	48.165
	2.337	4.415	5.436
	3.012	3.48	37.846
	3.255	1.541	62.708
	0.831	1.316	16.066
	1.801	14.387	27.216
	24.048	8.916	19.183
	3.134	5.246	5.54
	9.557	10.215	3.93
	3.913	0.554	52.874
	1.627	30.471	34.159
	3.376	24.965	8.328
	1.108	20.118	134.868
	2.926	5.644	236.305
	7.046	1.212	64.612
	2.372	25.312	8.206
	3.324	5.28	19.72
	5.488	0.831	62.916
	8.328	25.658	1.073
	4.605	2.787	41.153
	1.385	1.021	1.004
	3.913	7.168	38.643
	4.259	2.268	32.254
	1.056	11.634	28.67
	5.246	0.866	19.166
	7.964	16.188	12.569
	0.762	10.613	1.679
	1.333	10.042	7.635
	4.536	10.89	1.177
	1.056	5.055	4.744
	1.402	2.839	3.497
	3.064	8.951	7.514
	2.632	7.947	3.826
	1.125	9.055	4.294
	5.661	1.818	29.38
	0.779	9.037	157.497
	5.402	14.941	42.988
	11.981	19.512	4.172
	1.021	6.094	5.921
	4.588	0.9	9.747
	5.609	23.303	1.904
	1.108	2.078	4.64
	2.476	0.987	21.936
	0.571	6.44	5.834
	4.64	3.272	13.4
	5.713	7.964	7.046
	10.821	1.991	47.299
	2.303	7.479	2.649
	5.921	20.983	207.774
	5.35	4.207	11.963
	1.454	1.575	2.424
	1.039	5.523	57.704
	1.143	7.548	25.693
	13.037	8.033	3.186
	15.27	20.36	12.967
	1.939	3.965	5.332
	2.77	6.233	8.916
	2.199	2.632	1.368
	7.445	17.192	2.112
	5.609	20.533	32.566
	0.675	2.684	7.929
	8.466	26.16	3.428
	8.708	15.789	37.76
	1.298	0.987	33.172
	5.609	2.891	11.444
	8.31	3.913	33.276
	2.528	11.617	11.946
	3.22	19.91	41.724
	1.16	17.261	42.123
	3.515	10.959	37.621
	3.636	4.536	8.189
	10.665	8.674	9.868
	9.695	7.774	8.83
	3.064	8.241	6.008
	0.779	0.727	6.389
	3.618	5.783	52.943
	4.9	2.493	14.058
	3.861	19.789	5.159
	11.53	20.481	30.748
	1.835	2.58	25
	7.687	17.538	5.817
	3.999	14.508	15.582
	8.812	13.504	3.168
	5.765	5.003	2.718
	3.913	2.078	0.675
	7.687	4.328	21.918
	3.376	6.994	61.721
	1.125	3.532	16.569
	7.029	26.801	5.661
	2.666	12.188	48.753
	9.384	11.721	5.211
	4.207	19.616	24.377
	2.32	11.738	63.85
	6.631	2.839	4.605
	3.653	0.623	7.86
	12.587	1.731	34.003
	9.643	3.047	1.61
	5.869	2.043	50.346
	0.623	0.675	43.04
	5.315	10.284	35.751
	3.497	10.405	30.159
	1.004	4.536	86.098
	5.142	3.186	2.078
	1.575	6.406	124.584
	9.574	24.81	5.8
	8.76	2.909	13.816
	5.627	1.472	10.526
	10.613	19.131	2.06
	7.479	3.67	128.74
	3.757	0.814	0.589
	1.939	0.987	1.749
	2.701	9.557	1.956
	3.497	7.999	14.699
	4.952	9.695	10.665
	1.662	4.761	10.665
	0.779	2.701	10.821
	3.48	1.125	10.959
	3.463	3.636	50.381
	5.834	1.939	14.578
	1.281	4.242	8.518
	1.749	1.835	41.066
	3.012	13.089	148.148
	1.021	3.618	9.678
	4.64	9.539	24.913
	0.744	21.641	4.692
	6.787	9.678	2.978
	7.323	12.604	4.778
	1.645	7.358	1.368
	4.986	1.472	7.877
	2.008		29.363
	5.055		3.792
	5.54		7.999
	2.181		6.977
	1.731		3.618
	2.32		6.354
	2.355		1.766
	2.026		14.578
	0.762
	1.887
	6.873
	0.952
	1.645
	8.068
	15.755
	3.774
	2.285
	2.372
	3.064
	1.472
	5.315
	3.774
	1.627
	1.783
	5.194
	1.385
	1.679
	3.566
	1.489
	2.58
	4.172
	2.008
	10.578
	1.87
	5.229
	0.987
	5.159
	1.645
	2.528
	1.991
	3.566
	2.355
	1.87
	11.08
	1.801
	1.454
	3.272
	0.658
	1.073
	0.883
	3.203
	3.047
	1.212
	3.999
	1.541
	0.866
	2.684
	1.974
	2.805
	1.039
	1.679
	2.77
	2.268
	1.177
	0.866
	1.247
	0.675
	0.9
	0.952
	2.909
	3.134
	4.276
	2.251
	1.454
	3.999
	0.606
	1.541
	4.623
	9.834
	3.566
	5.28
	3.376
	3.965
	2.389
	1.939
	3.359
	0.9
	2.199
	0.9
	4.259
	3.809
	0.606
	2.822
	3.445
	4.571
	3.878
	2.614
	2.735
	5.99
	1.177
	2.337
	2.216
	3.826
	5.263
	0.519
	2.268
	4.934
	2.32
	2.718
	7.808
	5.731
	4.744
	3.203
	1.835
	3.289
	3.324
	1.091
	2.961
	2.32
	0.571
	8.172
	8.57
	1.818
	1.35
	4.432
	2.147
	1.16
	0.537
	2.961
	3.289
	0.779
	0.796
	6.839
	4.432
	3.307
	2.233
	2.857
	2.787
	3.965
	6.994
	5.384
	4.605
	3.411
	1.575
	2.476
	2.787
	2.458
	2.095
	0.848
	2.701
	2.233
	1.714
	10.145
	1.021
	0.641
	7.41
	2.285
	2.562
	3.307
	2.597
	0.848
	6.423
	3.601
	2.458
	1.247
