# Supplementary material for: C‐terminal deletion‐induced condensation sequesters AID from IgH targets in immunodeficiency
Source: EMBO J. 2022 Apr 26;41(11):e109324. doi: 10.15252/embj.2021109324 (PMC9156971; doi:10.15252/embj.2021109324)
Supplement: Supplementary file 2 — Source Data for Appendix [file EMBJ-41-e109324-s008.zip › EMBOJ-2021-109324_Source_Data_Appendix/Appendix FigS2/FigS2B/FigS2B_HTGTS.xlsx]

## Sheet: Sheet1
Break frequency in junctions (%)				Break frequency in Sm (%)
Bait length (bp)	AID			Bait length (bp)	AID	AIDR190X	AIDcry
0	0			0	0.920893	2.31263	4.70998
1	0			1	1.34324	2.43906	2.3705
2	0			2	1.45571	2.93837	2.65106
3	0			3	1.65781	3.94465	4.644
4	0			4	1.81174	3.30993	5.94346
5	0			5	2.10838	2.68226	3.86628
6	0.00058445			6	1.12787	1.81037	1.75277
7	0.00798184			7	1.22257	1.94714	1.86974
8	0.0359246			8	1.18983	2.10247	2.04989
9	0.00836517			9	2.52501	2.33011	1.70124
10	0.0173835			10	1.15515	2.03764	1.83318
11	0.0110422			11	3.07426	4.85387	4.85069
12	0.00691949			12	1.56792	2.53394	2.86497
13	0.00942752			13	1.15203	1.87066	1.65778
14	0.00977871			14	1.70743	2.19268	2.11178
15	0.00867285			15	1.21125	2.00214	1.94899
16	0.0054612			16	1.03598	1.50645	1.61721
17	0.00887397			17	1.37696	2.01484	1.6941
18	0.0133611			18	1.31379	1.60504	1.73896
19	0.0168495			19	1.12114	1.76133	1.5982
20	0.0448547			20	1.27717	2.01299	1.89667
21	0.0222231			21	1.2123	1.88123	2.13514
22	0.0203631			22	1.2907	2.21612	2.35429
23	0.0210233			23	1.2885	2.00129	2.54354
24	0.00866655			24	1.24972	1.92813	2.16312
25	0.0107156			25	2.92928	2.44471	2.20866
26	0.0167991			26	1.29004	2.01571	1.78499
27	0.010923			27	1.05856	1.52911	1.63619
28	0.0125509			28	1.01472	1.52621	1.56497
29	0.0310088			29	1.06815	1.48382	1.51655
30	0.0276288			30	1.1514	1.64922	1.7353
31	0.03727			31	1.17671	1.76699	1.82029
32	0.0269623			32	1.47462	1.78957	1.99618
33	0.0308455			33	1.13538	1.79688	1.85517
34	0.0191243			34	1.1101	1.78716	1.89454
35	0.0293254			35	2.3395	1.95513	1.99235
36	0.0139518			36	1.28367	1.91421	2.09384
37	0.0169252			37	1.09769	1.8105	1.93608
38	0.0175222			38	1.54338	1.78466	1.75035
39	0.0282303			39	1.03593	1.521	1.59047
40	0.0412471			40	1.26554	1.5339	1.38978
41	0.0191243			41	2.00348	1.98896	1.58643
42	0.0121165			42	0.982357	1.27511	1.27738
43	0.0190928			43	1.05261	1.3582	1.44373
44	0.0387453			44	0.936264	1.18536	1.19654
45	0.0134184			45	0.998101	1.24891	1.27765
46	0.0250142			46	1.04763	1.18297	1.24711
47	0.0204634			47	1.21664	1.26518	1.27799
48	0.0141221			48	0.954242	1.1986	1.1817
49	0.0120793			49	1.04678	1.08826	1.0729
50	0.019338			50	1.04179	1.03962	1.02732
51	0.0185909			51	1.00994	0.965284	0.904456
52	0.0158691			52	1.12854	0.970218	1.01087
53	0.0161522			53	7.30408	1.14404	1.17013
54	0.0133365			54	1.43398	0.439417	0.527058
55	0.0092573			55	1.56076	0.872255	0.879615
56	0.00974781			56	1.20909	0.621442	0.494775
57	0.00836517			57	1.63007	0.811226	0.581228
58	0.00234412			58	1.00981	0.740085	0.592569
59	0.00253893			59	1.26571	1.29581	0.456723
60	0.00547381			60	1.28331	0.74055	0.965101
61	0.00312339			61	1.86708	0.706681	0.746021
62	0.00312339			62	1.43212	1.02696	1.05592
63	0.00320535			63	0.961589	0.7316	0.728828
64	0.00136372			64	0.98351	0.778292	0.815873
65	0.00136372			65	0.954808	0.709273	0.731972
66	0.0021493			66	0.954205	0.688853	0.604738
67	0.00294118			67	0.858694	0.700999	0.623572
68	0.00117521			68	0.791821	0.369966	0.533186
69	0.00235042			69	0.973375	0.501253	0.454606
70	0.00156485			70	1.14923	0.980028	0.466141
71	0.00156485			71	1.01263	0.56665	0.431603
72	0.00077927			72	1.04468	0.56996	0.538557
73	0.00058445			73	1.16061	0.718179	0.708922
74	0.00117521			74	1.11025	0.62882	0.617503
75	0			75	1.0147	0.488465	0.477797
76	0			76	0.898112	0.325355	0.443775
77	0			77	0.975054	0.329288	0.352018
78	0			78	0.958975	0.310239	0.326375
79	0			79	0.8948	0.382781	0.353459
80	0			80	1.00537	0.311814	0.288924
81	0			81	1.01302	0.266639	0.279728
82	0			82	1.04733	0.428424	0.439107
83	0			83	0.963153	0.390572	0.327635
84	0			84	0.956255	0.337847	0.308768
85	0			85	0.83381	0.27168	0.229458
86	0.00019482			86	0.985902	0.340351	0.259401
87	0			87	1.01785	0.263612	0.296527
88	0			88	0.883622	0.309373	0.288789
89	0			89	0.812316	0.379493	0.340922
90	0			90	0.847685	0.423518	0.301374
91	0.00019482			91	0.972801	0.376634	0.314987
92	0			92	0.914276	0.368147	0.336182
93	0.00019482			93	0.990972	0.298379	0.370027
94	0			94	0.948286	0.279253	0.376114
95	0			95	0.838273	0.29378	0.250473
96	0.00019482			96	0.760935	0.459992	0.235334
97	0.00223126			97	0.901094	0.353949	0.26743
98	0.00223126			98	0.838803	0.291858	0.178795
99	0.00301683			99	0.874872	0.312815	0.283811
100	0.00019482			100	0.798005	0.31217	0.200045
101	0			101	0.846211	0.13279	0.116216
102	0			102	0.872287	0.248007	0.13708
103	0			103	0.764596	0.294915	0.224443
104	0.00019482			104	0.710935	0.291259	0.185915
105	0.00019482			105	0.75409	0.226043	0.151756
106	0.00019482			106	0.655887	0.0947821	0.193302
107	0			107	0.667817	0.156502	0.185027
108	0.00098039			108	0.907983	0.193323	0.234502
109	0			109	0.604243	0.26214	0.182552
110	0.00098039			110	0.688896	0.256923	0.21938
111	0			111	0.792314	0.210575	0.211707
112	0			112	0.772906	0.249089	0.280611
113	0			113	0.739449	0.236634	0.364644
114	0			114	0.7266	0.362729	0.394504
115	0			115	0.742665	0.5839	0.315445
116	0			116	0.629326	0.312842	0.206072
117	0			117	0.959102	0.76683	1.16578
118	0			118	1.13754	0.867421	0.582065
119	0			119	1.07228	0.42732	0.606982
120	0			120	1.12454	0.98065	1.17431
