# Supplementary material for: C‐terminal deletion‐induced condensation sequesters AID from IgH targets in immunodeficiency
Source: EMBO J. 2022 Apr 26;41(11):e109324. doi: 10.15252/embj.2021109324 (PMC9156971; doi:10.15252/embj.2021109324)
Supplement: Supplementary file 2 — Source Data for Appendix [file EMBJ-41-e109324-s008.zip › EMBOJ-2021-109324_Source_Data_Appendix/Appendix FigS5/FigS5F/FigS5F_AID-FUS_fluorescence intensity.xlsx]

## Sheet: Sheet1
AID-FUS chimera protein_Nuc/Cyto ratio of fluorescence intensity
AID-FUS-GFP		AID-FUSm-GFP
Ctrl	CRM1i treatment	Ctrl	CRM1i treatment
0.522101	1.10603	0.373937	1.95279
0.612499	2.11195	0.480145	3.8524
0.652842	1.87258	0.412841	1.85652
0.592945	1.88586	0.394019	1.41415
0.607329	1.26897	0.387638	2.31788
0.322031	1.50801	0.323734	1.91834
0.642856	1.32511	0.381172	1.82344
0.571234	3.05549	0.386184	1.85549
0.294343	1.33643	0.464353	2.23065
0.674073	2.00131	0.537074	2.11838
0.604501	1.28209	0.536513	2.32177
0.490588	1.81448	0.37054	2.02625
