# Supplementary material for: C‐terminal deletion‐induced condensation sequesters AID from IgH targets in immunodeficiency
Source: EMBO J. 2022 Apr 26;41(11):e109324. doi: 10.15252/embj.2021109324 (PMC9156971; doi:10.15252/embj.2021109324)
Supplement: Supplementary file 2 — Source Data for Appendix [file EMBJ-41-e109324-s008.zip › EMBOJ-2021-109324_Source_Data_Appendix/Appendix FigS5/FigS5H/FigS5H_AID-FUS_cell viability.xlsx]

## Sheet: Sheet1
AID-FUS chimera protein_GFP+ cells (%)
Time (hr)	AID			AID-FUS			AID-FUSm
0	0	0	0	0	0	0	0	0	0
48	92.2	92.8	91.5	80.6	79.8	80.5	71.2	79	68
72	92.6	92.9	91.1	80.1	80.1	80	68.7	79	68.4
