# Supplementary material for: C‐terminal deletion‐induced condensation sequesters AID from IgH targets in immunodeficiency
Source: EMBO J. 2022 Apr 26;41(11):e109324. doi: 10.15252/embj.2021109324 (PMC9156971; doi:10.15252/embj.2021109324)
Supplement: Supplementary file 2 — Source Data for Appendix [file EMBJ-41-e109324-s008.zip › EMBOJ-2021-109324_Source_Data_Appendix/Appendix FigS5/FigS5C/FigS5C_optoDroplet_HEX.xlsx]

## Sheet: Sheet1
OptoAIDDC condensation_HEX treatment
	optoAIDR190X (5% HEX)			optoAIDcry (5% HEX)
Pre	100	100	96.2963	96.1538	96.7742	100
15s	37.037	19.3548	14.8148	19.2308	12.9032	0
30s	29.6296	19.3548	7.40741	12.5	0	0
45s	22.2222	16.129	7.40741	3.84615	0	0
60s	14.8148	9.67742	0	0	0	0
