# Supplementary material for: C‐terminal deletion‐induced condensation sequesters AID from IgH targets in immunodeficiency
Source: EMBO J. 2022 Apr 26;41(11):e109324. doi: 10.15252/embj.2021109324 (PMC9156971; doi:10.15252/embj.2021109324)
Supplement: Supplementary file 2 — Source Data for Appendix [file EMBJ-41-e109324-s008.zip › EMBOJ-2021-109324_Source_Data_Appendix/Appendix FigS4/FigS4C/FigS4C_AID variants_localization.xlsx]

## Sheet: Sheet1
AID variants_fluorescence intensity quantification
AID-GFP+CRM1i			AIDR190X-GFP			AIDcry-GFP
Fluorescence in nucleus%	Average intensity in nucleolus/nucleoplasm		Fluorescence in nucleus%	Average intensity in nucleolus/nucleoplasm		Fluorescence in nucleus%	Average intensity in nucleolus/nucleoplasm
0.258171	0.75745		0.801164	1.46534		0.665848	1.64706
0.312578	0.983783		0.801164	1.53918		0.717437	1.4699
0.368498	0.971865		0.821265	1.47078		0.717437	1.48028
0.383013	1.23091		0.824581	1.91695		0.744618	2.38258
0.383013	1.14121		0.83333	1.85329		0.744618	1.8248
0.412816	0.945753		0.838117	1.84498		0.781015	1.46144
0.435457	1.32585		0.838228	1.48258		0.781015	1.47008
0.455576	1.50163		0.841441	1.92442		0.794618	1.31111
0.460711	1.37918		0.85171	1.99954		0.797827	3.64909
0.46078	0.648253		0.854481	1.46298		0.80482	1.44693
0.492555	0.940797		0.857559	1.83549		0.80482	1.19404
0.501448	1.00578		0.859654	1.733		0.807158	1.44986
0.504275	1.12108		0.863599	2.02544		0.858564	1.29575
0.504275	1.12521		0.863599	1.51726		0.860747	1.398
0.516496	1.30613		0.867663	1.97199		0.870028	1.46967
0.527301	0.757225		0.867663	1.62063		0.870028	1.35581
0.527301	0.677747		0.871055	1.23742		0.903268	1.32623
0.539377	1.0959		0.872363	1.74526		0.903268	1.25014
0.539377	1.16223
0.539808	1.23257
0.550769	1.30944
0.704728	0.863112
