# Supplementary material for: C‐terminal deletion‐induced condensation sequesters AID from IgH targets in immunodeficiency
Source: EMBO J. 2022 Apr 26;41(11):e109324. doi: 10.15252/embj.2021109324 (PMC9156971; doi:10.15252/embj.2021109324)
Supplement: Supplementary file 2 — Source Data for Appendix [file EMBJ-41-e109324-s008.zip › EMBOJ-2021-109324_Source_Data_Appendix/Appendix FigS4/FigS4A/FigS4A_AID_mRNA expression level.xlsx]

## Sheet: Sheet1
AID variants_mRNA expression level
GCB	CSR-activated primary B cell	CSR-activated CH12F3	nucleotransfected Aicda-/- CH12F3				transfected U2OS
			EV	AID	AIDR190X	AIDcry	EV	AID	AIDR190X	AIDcry
51.6227	194.387	715.107	ND	198.031	551.009	597.964	ND	23880.6	61596.9	46194.7
57.9789	198.704	917.502	ND	135.539	578.368	494.587	ND	37206.1	84613.7	80093
73.343	197.19	565.49	ND	159.505	404.902	762.649	ND	44614	61156.5	71222
