# Supplementary material for: C‐terminal deletion‐induced condensation sequesters AID from IgH targets in immunodeficiency
Source: EMBO J. 2022 Apr 26;41(11):e109324. doi: 10.15252/embj.2021109324 (PMC9156971; doi:10.15252/embj.2021109324)
Supplement: Supplementary file 2 — Source Data for Appendix [file EMBJ-41-e109324-s008.zip › EMBOJ-2021-109324_Source_Data_Appendix/Appendix FigS3/FigS3C/FigS3C_AID variants_cell viability.xlsx]

## Sheet: Sheet1
AID variants_GFP+ cells(%)
time(hr)	EV			AID			AIDE58Q			AID-AIDE58Q			AIDR190X-AIDE58Q			AIDcry-AIDE58Q
0	0	0	0	0	0	0	0	0	0	0	0	0	0	0	0	0	0	0
48	96	98.2	98.2	97.3	98	94	90.6	94.4	95.9	88.7	95.6	93.6	91.9	94.8	95.7	91.7	94.3	95.9
72	96.5	99	98.9	97.3	97.4	93.2	89.9	94.9	95.8	89.9	95.1	92.6	92	92.8	94.4	91.6	93.3	94.6
