# Supplementary material for: C‐terminal deletion‐induced condensation sequesters AID from IgH targets in immunodeficiency
Source: EMBO J. 2022 Apr 26;41(11):e109324. doi: 10.15252/embj.2021109324 (PMC9156971; doi:10.15252/embj.2021109324)
Supplement: Supplementary file 2 — Source Data for Appendix [file EMBJ-41-e109324-s008.zip › EMBOJ-2021-109324_Source_Data_Appendix/Appendix FigS3/FigS3F/FigS3F_AID variants_growth curve.xlsx]

## Sheet: Sheet1
AID variants_cell number
					Aicda-/- CH12F3-miniS CIT
Day	EV			AID			AIDR190X			AIDcry
0	0.5	0.5	0.5	0.5	0.5	0.5	0.5	0.5	0.5	0.5	0.5	0.5
1	1.17	0.91	0.98	1.01	1	1.08	0.98	0.75	0.79	1.01	0.98	1
2	2.06	2.1	2.26	2	2.46	2.28	1.54	1.3	0.8	1.3	1.5	1.86
3	4.04	3.24	3.72	3.16	3.68	3.12	2.16	1.4	1.2	2.56	1.84	2.16
					Aicda-/- CH12F3-miniS CIT
Day	MCP			MCP-AID			MCP-AIDR190X			MCP-AIDcry
0	0.5	0.5	0.5	0.5	0.5	0.5	0.5	0.5	0.5	0.5	0.5	0.5
1	0.92	1.08	1.31	1.16	1.25	0.99	0.68	0.74	0.7	0.7	0.82	0.73
2	1.83	2.58	2.58	2.67	2.37	2.28	1.08	1.35	0.63	0.78	1.11	1.2
3	5.1	5.22	4.8	6	5.82	6	2.22	3.12	2.16	2.22	2.7	1.98
