# Supplementary material for: C‐terminal deletion‐induced condensation sequesters AID from IgH targets in immunodeficiency
Source: EMBO J. 2022 Apr 26;41(11):e109324. doi: 10.15252/embj.2021109324 (PMC9156971; doi:10.15252/embj.2021109324)
Supplement: Supplementary file 3 — Source Data for Figure 1 [file EMBJ-41-e109324-s007.zip]

Archive with 31 entries (16 files):
- EMBOJ-2021-109324_SourceData_Fig1/
- EMBOJ-2021-109324_SourceData_Fig1/.DS_Store
- __MACOSX/
- __MACOSX/EMBOJ-2021-109324_SourceData_Fig1/
- __MACOSX/EMBOJ-2021-109324_SourceData_Fig1/._.DS_Store
- EMBOJ-2021-109324_SourceData_Fig1/Fig1C/
- EMBOJ-2021-109324_SourceData_Fig1/Fig1C/Fig1C_AID-AIDE58Q dimer_CSR.xlsx
- __MACOSX/EMBOJ-2021-109324_SourceData_Fig1/Fig1C/
- __MACOSX/EMBOJ-2021-109324_SourceData_Fig1/Fig1C/._Fig1C_AID-AIDE58Q dimer_CSR.xlsx
- EMBOJ-2021-109324_SourceData_Fig1/Fig1D/
- EMBOJ-2021-109324_SourceData_Fig1/Fig1D/.DS_Store
- __MACOSX/EMBOJ-2021-109324_SourceData_Fig1/Fig1D/
- __MACOSX/EMBOJ-2021-109324_SourceData_Fig1/Fig1D/._.DS_Store
- EMBOJ-2021-109324_SourceData_Fig1/Fig1D/Fig1D_AID variants_CSR.xlsx
- __MACOSX/EMBOJ-2021-109324_SourceData_Fig1/Fig1D/._Fig1D_AID variants_CSR.xlsx
- EMBOJ-2021-109324_SourceData_Fig1/Fig1E/
- EMBOJ-2021-109324_SourceData_Fig1/Fig1E/Fig1E_AID variants_mutation frequency.xlsx
- __MACOSX/EMBOJ-2021-109324_SourceData_Fig1/Fig1E/
- __MACOSX/EMBOJ-2021-109324_SourceData_Fig1/Fig1E/._Fig1E_AID variants_mutation frequency.xlsx
- EMBOJ-2021-109324_SourceData_Fig1/Fig1B/
- EMBOJ-2021-109324_SourceData_Fig1/Fig1B/Fig1B_CRISPR-guided AID_PEM-seq.xlsx
- __MACOSX/EMBOJ-2021-109324_SourceData_Fig1/Fig1B/
- __MACOSX/EMBOJ-2021-109324_SourceData_Fig1/Fig1B/._Fig1B_CRISPR-guided AID_PEM-seq.xlsx
- EMBOJ-2021-109324_SourceData_Fig1/Fig1A/
- EMBOJ-2021-109324_SourceData_Fig1/Fig1A/Fig1A_CRISPR-guided AID_CSR.xlsx
- __MACOSX/EMBOJ-2021-109324_SourceData_Fig1/Fig1A/
- __MACOSX/EMBOJ-2021-109324_SourceData_Fig1/Fig1A/._Fig1A_CRISPR-guided AID_CSR.xlsx
- EMBOJ-2021-109324_SourceData_Fig1/Fig1F/
- EMBOJ-2021-109324_SourceData_Fig1/Fig1F/Fig1F_CRISPR-guided AID variants_mutation frequency.xlsx
- __MACOSX/EMBOJ-2021-109324_SourceData_Fig1/Fig1F/
- __MACOSX/EMBOJ-2021-109324_SourceData_Fig1/Fig1F/._Fig1F_CRISPR-guided AID variants_mutation frequency.xlsx
