# Supplementary material for: C‐terminal deletion‐induced condensation sequesters AID from IgH targets in immunodeficiency
Source: EMBO J. 2022 Apr 26;41(11):e109324. doi: 10.15252/embj.2021109324 (PMC9156971; doi:10.15252/embj.2021109324)
Supplement: Supplementary file 3 — Source Data for Figure 1 [file EMBJ-41-e109324-s007.zip › EMBOJ-2021-109324_SourceData_Fig1/Fig1C/Fig1C_AID-AIDE58Q dimer_CSR.xlsx]

## Sheet: Sheet1
AID-AIDE58Q dimer_CSR to IgG1 (%)
EV	AID	AIDE58Q	AID-AIDE58Q	AIDR190X-AIDE58Q	AIDcry-AIDE58Q
0.114931	22.9897	0.102345	3.3877	9.01089	11.0375
0.132342	32.0329	0.20172	8.2472	13.1635	17.1123
0.12205	29.582	0.177323	7.29974	14.5263	18.4874
