# Supplementary material for: C‐terminal deletion‐induced condensation sequesters AID from IgH targets in immunodeficiency
Source: EMBO J. 2022 Apr 26;41(11):e109324. doi: 10.15252/embj.2021109324 (PMC9156971; doi:10.15252/embj.2021109324)
Supplement: Supplementary file 3 — Source Data for Figure 1 [file EMBJ-41-e109324-s007.zip › EMBOJ-2021-109324_SourceData_Fig1/Fig1D/Fig1D_AID variants_CSR.xlsx]

## Sheet: Sheet1
AID variants_CSR to IgA (%)
EV	AID	AIDR190X	AIDcry	MCP	MCP-AID	MCP-AIDR190X	MCP-AIDcry	CRISPR-guided ctrl	CRISPR-guided AID	CRISPR-guided AIDR190X	CRISPR-guided AIDcry
0.02	6.98	0.6	0.29	0	2.39	0.33	0.072	0.012	3.13	10.2	13.5
0	8.01	0.91	0.32	0.00344	2.44	0.4	0.089	0.019	3.01	9.85	13.6
0.01	7.46	0.64	0.48	0	2.22	0.53	0.043	0.016	2.77	9.85	11.9
0	6.45	1.34
0	6.3	1.25
0	8.03	1.53
