# Supplementary material for: C‐terminal deletion‐induced condensation sequesters AID from IgH targets in immunodeficiency
Source: EMBO J. 2022 Apr 26;41(11):e109324. doi: 10.15252/embj.2021109324 (PMC9156971; doi:10.15252/embj.2021109324)
Supplement: Supplementary file 3 — Source Data for Figure 1 [file EMBJ-41-e109324-s007.zip › EMBOJ-2021-109324_SourceData_Fig1/Fig1E/Fig1E_AID variants_mutation frequency.xlsx]

## Sheet: Sheet1
AID variants_mutation frequency
AID					AIDR190X
Pos	Base	Y	Err		Pos	Base	Y	Err
1	A	0	0		1	A	0	0
2	G	0	0		2	G	0	0
3	C	0	0		3	C	0	0
4	T	3.4222e-05	0.000162183		4	T	-0.000558473	0.00097012
5	T	0.000160978	0.000110722		5	T	0.0002681	4.17861e-05
6	G	0.00137085	0.000528265		6	G	0.00186044	0.000730699
7	C	0.00219075	0.000249434		7	C	0.00283647	0.000575459
8	T	-0.000238275	0.000200555		8	T	0.000408192	0.000279704
9	G	-0.000576227	0.000833788		9	G	0.000367816	0.00104568
10	A	-0.000210382	0.00028261		10	A	0.00027994	0.000469174
11	G	0.00106113	0.000559321		11	G	0.00246671	0.000515183
12	C	0.00231783	0.000494102		12	C	0.00435087	0.000506959
13	A	-0.000589177	0.000786471		13	A	-0.000769086	0.00253211
14	A	-7.73692e-05	0.000221707		14	A	-0.000204479	0.000286851
15	A	0.000106686	1.34324e-05		15	A	0.000306331	8.01593e-05
16	A	6.42889e-05	0.000132972		16	A	0.000249509	0.000105985
17	T	0.000170257	0.000222983		17	T	0.000213427	0.0003327
18	T	-0.000183713	0.000263934		18	T	0.00012742	0.000381718
19	A	9.47525e-06	3.76008e-05		19	A	-0.000164524	0.000499536
20	A	-0.000205216	0.000163207		20	A	-6.18554e-05	0.000370194
21	G	-0.00379455	0.00376757		21	G	0.00233223	0.00647984
22	G	-0.0015886	0.00173464		22	G	-1.67499e-05	0.00188173
23	G	-0.000509696	0.000371205		23	G	0.00142865	0.00107921
24	A	7.48458e-05	9.46605e-05		24	A	0.000250709	9.96217e-05
25	A	-0.000156434	0.000206843		25	A	3.89449e-06	0.000277972
26	C	9.872e-05	0.000176676		26	C	0.00165259	0.000291534
27	A	-8.59601e-05	0.000101489		27	A	-1.76591e-05	0.000183621
28	A	-0.000131314	0.000149912		28	A	-0.000108327	0.000280184
29	G	-0.000273873	0.00111551		29	G	0.00134601	0.00206607
30	G	0.00327564	0.0015246		30	G	0.00345773	0.0015499
31	T	8.63691e-05	0.000113381		31	T	0.000273421	0.000142465
32	T	0.000204027	0.000106215		32	T	0.000251184	0.000126297
33	G	-0.000485022	0.000496359		33	G	-0.000729697	0.00030507
34	A	-0.000149861	3.64109e-05		34	A	-0.000361843	0.000275902
35	G	-0.000709691	0.000488532		35	G	4.32443e-05	0.000791776
36	A	-0.000188456	0.00017047		36	A	0.000197208	0.000241565
37	G	0.00123634	0.000436707		37	G	0.000964754	0.000380691
38	C	0.00887447	0.00116099		38	C	0.0105215	0.00129319
39	C	-0.000882733	0.000799793		39	C	-0.00459888	0.00399806
40	C	-0.00242438	0.00330301		40	C	0.00216814	0.00462173
41	T	-0.000228781	9.0682e-05		41	T	-2.65054e-05	0.000388042
42	A	-0.000324311	0.000416641		42	A	-0.000175332	0.000518576
43	G	0.001077	0.000237411		43	G	0.00214809	0.00064254
44	T	-0.000288714	0.000322243		44	T	-0.000202823	0.000380608
45	A	-5.75997e-06	8.08877e-05		45	A	-8.48147e-05	0.000187659
46	A	4.36556e-05	2.18438e-05		46	A	0.000208384	0.000100926
47	G	0.00565876	0.000455043		47	G	0.00349704	0.000479565
48	C	0.00196004	0.000257494		48	C	0.00141932	0.0013625
49	G	0.00881485	0.00465346		49	G	0.00607222	0.0046263
50	A	4.86421e-05	8.74737e-05		50	A	0.000247576	8.94889e-05
51	G	0.000775079	0.000754005		51	G	0.000292648	0.000715591
52	G	0.00107012	0.000264394		52	G	0.00194987	0.000216397
53	C	3.88904e-05	0.000323674		53	C	-0.00103159	0.00182598
54	T	-0.000295611	0.000294126		54	T	-0.000155626	0.000294436
55	C	-0.000150642	0.000365552		55	C	0.000617483	0.000200203
56	T	0.000167506	9.0088e-05		56	T	-6.88419e-05	0.000258824
57	A	9.9132e-05	0.000101146		57	A	-1.72491e-06	4.31643e-05
58	A	-7.45042e-05	0.0001693		58	A	0.000100587	3.77619e-05
59	A	0.000126646	0.000136267		59	A	0.000130201	0.000130437
60	A	-2.60833e-05	1.47982e-05		60	A	0.000121851	8.07176e-05
61	A	0.000155387	0.000152293		61	A	0.000236374	0.000207914
62	G	0.00912372	0.000512873		62	G	0.0181885	0.000452139
63	C	0.00222609	0.000113073		63	C	0.00304339	0.000349021
64	A	0.00542033	0.00281131		64	A	0.0024006	0.00260548
65	T	0.000153112	0.000115781		65	T	1.99016e-05	0.000140885
66	G	-0.00360314	0.00203305		66	G	-0.00146499	0.000369601
67	G	0.00563113	0.0014412		67	G	0.00564375	0.000535866
68	C	0.000387218	0.000275303		68	C	0.00112587	0.000448924
69	T	0.000119079	0.00015247		69	T	0.000216692	8.96387e-05
70	G	-0.000261281	0.000716885		70	G	-0.000301995	0.000733135
71	A	1.57124e-05	0.000123465		71	A	0.000347839	0.000162331
72	G	0.00825189	0.00117494		72	G	0.0196925	0.0146271
73	C	0.0208801	0.00170623		73	C	0.00520815	0.000542679
74	T	-8.91354e-05	6.90436e-05		74	T	-0.000174635	7.01522e-05
75	G	-0.000241827	0.00024442		75	G	0.000816939	0.00045713
76	A	-0.000256641	0.00020892		76	A	-0.000187119	0.000285252
77	G	0.000653771	0.000530197		77	G	0.00222481	0.000486838
78	A	0.000139895	9.85099e-05		78	A	0.0011477	0.00234862
79	T	9.65357e-05	0.000245227		79	T	0.000243722	0.000173383
80	G	-0.00338015	0.00369503		80	G	0.000507245	0.00457992
81	G	0.000987693	0.000769995		81	G	0.00211685	0.0019761
82	G	0.000254542	0.000251176		82	G	0.000997935	8.13503e-05
83	T	0.000194202	0.000152821		83	T	-0.000168365	0.000265239
84	G	-0.00264427	0.00294697		84	G	0.00173015	0.00449966
85	G	-0.00111013	0.000573858		85	G	0.000787143	0.00151124
86	G	0.001604	0.000587375		86	G	0.0037323	0.000431406
87	C	7.39742e-05	0.000355347		87	C	-0.000320074	0.000657857
88	T	8.68386e-05	0.000232659		88	T	-9.55381e-05	0.000334511
89	T	0.000145705	0.000139777		89	T	0.00204288	0.00179189
90	C	0.000302063	0.000234754		90	C	0.00208581	0.00175242
91	T	0.000121609	0.000125116		91	T	0.000243133	0.000154616
92	C	-0.000162125	0.000554374		92	C	0.00136825	0.000871838
93	T	3.64133e-05	0.000208294		93	T	-3.91697e-05	0.000165575
94	G	-0.000458747	0.000890569		94	G	0.00133571	0.00159763
95	A	-0.000220791	0.000153245		95	A	-0.00012604	0.000265174
96	G	0.000630413	0.000230368		96	G	0.000912548	0.000568884
97	C	-0.00248211	0.00228999		97	C	0.00235573	0.00226858
98	G	-0.000542717	0.000527109		98	G	-0.00292722	0.00527709
99	C	0.000982711	0.000235566		99	C	0.000644531	0.000468263
100	T	0.000216945	9.85842e-05		100	T	9.21603e-05	0.000137771
101	T	0.000116554	5.22381e-05		101	T	-0.000117481	0.000139632
102	C	0.00024291	0.000208272		102	C	0.00109995	0.000765512
103	T	8.03533e-05	0.000170296		103	T	-4.69504e-05	0.000202037
104	A	-0.000137283	9.60815e-05		104	A	0.00010516	0.000115086
105	A	4.84034e-05	0.000103765		105	A	-0.000572878	0.000501245
106	A	0.000185136	0.000150681		106	A	0.000144115	9.52794e-06
107	A	0.000174496	0.000116509		107	A	0.000241587	0.000155408
108	T	0.000312554	0.000315398		108	T	-1.58343e-05	0.000207861
109	G	0.000234943	0.000129723		109	G	0.00108981	0.000371519
110	C	-0.00158967	0.00166423		110	C	-0.00194365	0.00256882
111	G	0.000650314	8.83217e-05		111	G	0.000323141	0.000940453
112	C	0.000416066	5.96177e-05		112	C	-0.000279301	0.000292263
113	T	0.000170793	0.000194803		113	T	5.42783e-05	0.000157352
114	A	2.43903e-05	2.79585e-05		114	A	0.00141858	0.00133166
115	A	-3.54261e-05	7.62032e-05		115	A	0.00018637	6.18649e-05
116	A	-0.00102768	0.00119593		116	A	0.00476859	0.00314828
117	C	0.00768555	0.000404537		117	C	0.0106959	9.68357e-05
118	T	-0.00010497	9.6178e-05		118	T	5.64397e-05	0.000142939
119	G	-0.00110649	0.000655406		119	G	-0.000281714	0.000975455
120	A	-0.000648302	0.000412326		120	A	-0.000349314	0.000467039
121	G	-5.09973e-05	0.00111943		121	G	0.00085907	0.00115209
122	G	-0.000238002	0.000143722		122	G	0.00102959	0.00107042
123	T	-0.00028324	0.000306617		123	T	2.77749e-05	0.000170865
124	G	-0.000131684	0.000467623		124	G	0.000557742	0.000920322
125	A	-0.000268412	0.000118808		125	A	1.85018e-05	0.000152745
126	T	-0.000384349	0.000171496		126	T	-0.000150938	0.000330004
127	T	-0.000114614	9.76505e-05		127	T	-1.31683e-05	0.000172149
128	A	1.47668e-05	0.000139307		128	A	0.000170851	0.000126015
129	C	0.00177269	0.000747508		129	C	0.00470531	0.000384019
130	T	-6.52934e-05	1.14894e-05		130	T	-0.000161465	0.000116902
131	C	-0.000143066	0.000344827		131	C	0.00183428	0.00162348
132	T	-0.000146187	0.000156896		132	T	-0.000161059	0.000244537
133	G	-0.000688331	0.000890614		133	G	7.55555e-05	0.000985182
134	A	0.000177776	0.000167244		134	A	-5.27527e-05	0.000311602
135	G	0.00208624	0.000986153		135	G	0.00350427	0.00151576
136	G	0.00282644	0.000113353		136	G	0.00111603	0.00167952
137	T	0.000175515	0.000115854		137	T	0.000164176	7.47875e-05
138	A	-8.48752e-07	0.000195646		138	A	0.000103389	0.000258778
139	A	0.000131921	6.37285e-05		139	A	0.000124066	0.000109498
140	G	0.0087091	0.000579093		140	G	0.00928898	0.000867072
141	C	0.00464985	0.000464235		141	C	0.00460703	0.000269132
142	A	0.00502045	0.00263217		142	A	0.0037576	0.0029068
143	A	-5.55339e-05	0.000110218		143	A	9.84996e-05	0.00018121
144	A	6.48532e-05	4.0452e-05		144	A	-0.000519379	0.000542756
145	G	0.0248398	0.00250176		145	G	0.0122836	0.00101521
146	C	0.00903061	0.000220822		146	C	0.00432793	0.000346402
147	T	-0.000237509	0.000252532		147	T	-0.000322062	0.000236379
148	G	-0.00168959	0.0025259		148	G	0.00127828	0.00330322
149	G	0.00189297	0.00121179		149	G	0.0015038	0.000538056
150	G	0.00580833	0.000709151		150	G	0.00417889	0.000682956
151	C	0.000727609	0.000491578		151	C	0.000325414	0.000435759
152	T	0.000172408	0.00017749		152	T	0.000280383	0.000217472
153	T	2.31013e-05	0.000162274		153	T	0.00021082	9.7047e-05
154	G	-0.000380386	0.000720569		154	G	6.72667e-05	0.000611604
155	A	-0.000306689	0.000376705		155	A	-8.19568e-05	0.000444348
156	G	-0.000188684	0.00044794		156	G	0.000517146	0.000571379
157	C	0.00735413	0.000978791		157	C	0.00783827	0.00118818
158	C	0.00032277	0.00106703		158	C	-0.00182171	0.00333545
159	A	-8.08883e-05	0.000246861		159	A	5.13336e-05	0.000196337
160	A	-7.63573e-06	4.29415e-05		160	A	-2.30532e-05	0.000289079
161	A	-3.24612e-05	0.000164412		161	A	3.33508e-05	0.000172351
162	A	-0.000183357	3.53102e-05		162	A	-0.000171902	0.000157709
163	T	-0.000268579	0.000183841		163	T	-0.000281335	0.000323423
164	G	-1.71779e-05	0.00038409		164	G	0.000276902	0.000886807
165	A	-0.000340549	0.000383924		165	A	-0.000299105	0.00047487
166	A	-0.000203573	2.06932e-05		166	A	7.34411e-05	0.00017257
167	G	0.000191836	8.19594e-05		167	G	0.000188677	0.000180425
168	T	-2.28082e-05	0.000171001		168	T	0.000271655	0.000296164
169	A	-4.65211e-05	8.4196e-05		169	A	4.20637e-05	0.000313069
170	G	0.0020199	0.00105303		170	G	0.00124008	0.000721483
171	A	-0.000267104	0.000322366		171	A	0.000107561	0.000295122
172	C	0.00306174	0.000930988		172	C	0.000886433	4.30603e-05
173	T	-3.54488e-05	0.000103269		173	T	0.000116237	0.000275722
174	G	0.000852863	0.000305736		174	G	0.00250048	0.000170261
175	T	9.35954e-05	2.651e-05		175	T	7.58223e-05	0.000151657
176	A	0.000134948	4.65116e-05		176	A	0.000185027	0.000130195
177	A	0.000126854	3.98746e-05		177	A	0.00025933	2.40266e-05
178	T	-9.88017e-05	4.33316e-05		178	T	0.000296033	0.000257371
179	G	4.15042e-05	0.00126509		179	G	0.00101148	0.00153738
180	A	1.08885e-05	9.63963e-05		180	A	0.000169769	3.53017e-05
181	A	-0.00426628	0.00377847		181	A	0.00632811	0.00452971
182	C	0.000225303	4.21408e-05		182	C	0.000340745	7.04362e-05
183	T	-1.47665e-05	0.000146778		183	T	0.000182928	9.8571e-05
184	G	-0.00014837	0.000817815		184	G	0.00125118	0.0011607
185	G	0.000640609	0.000596602		185	G	0.00170225	0.000896081
186	A	-3.45435e-06	0.000176303		186	A	0.000279765	0.000274338
187	A	-0.000235482	0.000143762		187	A	0.000101454	0.000154324
188	T	1.33754e-05	5.53167e-05		188	T	8.97039e-05	0.000181969
189	G	0.000440243	0.000741072		189	G	0.00134532	0.00140185
190	A	-4.31333e-05	0.000130472		190	A	-0.000136837	0.000302962
191	G	0.00669522	0.000646328		191	G	0.0101978	0.00068138
192	C	0.00918051	0.000895565		192	C	0.00382188	0.000867036
193	T	9.5635e-05	0.000114942		193	T	0.00011611	0.000129877
194	G	-0.00240441	0.0021977		194	G	-0.000616727	0.00253182
195	G	-0.000373586	0.000553206		195	G	9.86174e-05	0.000599973
196	G	-3.27114e-05	0.000237513		196	G	0.000425614	0.000296299
197	C	0.000195389	0.000387724		197	C	-0.000205349	0.000497569
198	C	-0.00157373	0.00235477		198	C	-0.00107974	0.00317807
199	G	0.000117252	0.000177914		199	G	0.000128797	0.000234402
200	C	0.00119152	0.000403125		200	C	0.00093593	0.000266119
201	T	-0.000142406	0.000123896		201	T	3.19298e-05	0.000142957
202	A	-0.000113023	0.000115553		202	A	-0.000115004	0.000236863
203	A	-5.17271e-05	0.000131878		203	A	7.38782e-05	0.00011482
204	G	0.0136185	0.00111915		204	G	0.00815035	0.000245449
205	C	0.0280953	0.00181436		205	C	0.0191683	0.000570141
206	T	0.000188095	9.53051e-05		206	T	-0.00017988	0.000144376
207	A	8.49483e-05	6.59898e-05		207	A	-2.57055e-05	0.000287761
208	A	1.69925e-05	0.000128743		208	A	-8.05958e-05	0.000169105
209	A	-0.004251	0.00407364		209	A	-0.00365408	0.00449828
210	C	0.00168118	0.000341491		210	C	0.00409779	0.00132649
211	T	-0.000102118	0.000190947		211	T	0.00031685	0.00023371
212	A	6.67124e-05	3.33232e-05		212	A	0.00021789	0.000232065
213	G	0.00209497	0.00102409		213	G	-5.70652e-05	0.000616949
214	G	0.00446302	0.000342523		214	G	0.00200125	0.000305221
215	C	0.0014956	0.000424637		215	C	0.00131987	0.000830401
216	T	0.000128462	6.03694e-05		216	T	0.000235924	3.47619e-05
217	G	-0.00345185	0.00194282		217	G	-0.00167182	0.00127405
218	G	0.00450781	0.00070471		218	G	0.00538685	0.000768038
219	C	0.000847184	0.000203475		219	C	0.00131712	0.000506896
220	T	6.50238e-05	0.000101142		220	T	-0.000160534	0.000248291
221	T	-9.50936e-05	0.000318582		221	T	-0.000171227	0.00041539
222	A	-0.000204754	0.000201149		222	A	-0.00025701	0.000187021
223	A	8.3272e-05	5.31139e-05		223	A	-1.60689e-05	7.54518e-05
224	C	0.00546522	0.000792951		224	C	0.00572024	0.000725365
225	C	-0.000704783	0.00105131		225	C	0.00110029	0.00175879
226	G	-0.00108099	0.00118078		226	G	0.000135095	0.00179058
227	A	-4.98013e-05	0.000167752		227	A	-4.7304e-06	5.98928e-05
228	G	0.00109229	0.000638228		228	G	0.00250152	0.00060952
229	A	-8.49925e-05	0.0001003		229	A	-0.00110868	0.000772126
230	T	-7.00666e-05	7.06597e-05		230	T	-6.04323e-05	0.000212094
231	G	-0.000283665	0.000565477		231	G	0.00558439	0.00515688
232	A	-0.000356663	0.000205651		232	A	-0.000323693	0.000314939
233	G	0.000725506	0.000842426		233	G	0.000218587	0.000453108
234	C	0.00435286	0.000597461		234	C	0.00159157	9.61527e-05
235	C	-0.000673908	0.0013229		235	C	0.00250017	0.00192497
236	A	-4.27718e-05	0.000133916		236	A	-1.46037e-05	0.000162551
237	A	8.9154e-05	0.000106978		237	A	0.00037087	0.000206437
238	A	-0.00244958	0.00256161		238	A	0.00433801	0.0032285
239	C	0.000714572	0.000292442		239	C	0.00307042	0.000355709
240	T	0.000146887	0.000112937		240	T	0.000198399	0.000206673
241	G	-0.000715603	0.000514477		241	G	0.00100925	0.00109458
242	G	0.000643357	0.00037483		242	G	0.000984275	0.000420383
243	A	0.000148689	0.000206782		243	A	0.000183967	0.000274871
244	A	7.40876e-05	0.000126515		244	A	6.14819e-05	0.000261457
245	T	0.000212787	0.000115347		245	T	-4.17595e-05	0.000246982
246	G	0.00020486	0.000455994		246	G	0.000868372	0.000332841
247	A	0.000104613	8.9513e-05		247	A	-0.000131681	0.000214066
248	A	0.00817848	0.00403523		248	A	0.00406248	0.00448513
249	C	0.00517985	0.000946577		249	C	0.00311686	0.000101945
250	T	-9.63825e-05	7.26314e-05		250	T	0.00017156	0.000329542
251	T	-0.00129015	0.00126236		251	T	-0.00118893	0.00124884
252	C	-0.000217304	0.000518453		252	C	0.000801598	0.000451478
253	A	5.18242e-05	5.53262e-05		253	A	-9.44312e-05	0.000118071
254	T	-0.000509615	0.000282715		254	T	-0.000418074	0.00036865
255	T	4.53161e-05	0.000128528		255	T	0.000118136	0.000122334
256	A	-0.000112687	3.60332e-05		256	A	5.01438e-06	0.000129496
257	A	-2.41669e-05	8.06999e-05		257	A	-5.77478e-05	0.000180108
258	T	-0.00273589	0.00251238		258	T	-0.00292119	0.00226126
259	C	0.00113369	0.000280463		259	C	0.00106253	0.000854534
260	T	-1.96419e-06	5.39826e-05		260	T	-6.46681e-05	0.000154096
261	A	0.000152625	0.000190197		261	A	-4.83026e-05	0.000114126
262	G	-0.000186453	0.000860567		262	G	0.00131604	0.00130114
263	G	-0.000416013	0.00075557		263	G	0.000515818	0.000933385
264	T	-7.93531e-05	0.000149995		264	T	0.000220084	0.000236735
265	T	6.29382e-05	0.000125292		265	T	-6.94989e-05	0.000257311
266	G	0.000713194	0.000382257		266	G	0.00258619	0.000662499
267	A	-0.000134039	6.98658e-05		267	A	-3.03679e-05	0.000167735
268	A	8.95254e-05	0.000274867		268	A	0.000151865	7.75747e-05
269	T	1.83854e-06	0.000137657		269	T	-0.000188754	0.000154313
270	A	-0.000110995	0.000127777		270	A	-0.000106802	0.00021473
271	G	-0.000599121	0.0011085		271	G	-0.000314233	0.00104846
272	A	-7.62846e-06	0.000304132		272	A	0.000155758	0.000135547
273	G	0.00968787	0.000521789		273	G	0.00812961	0.000630395
274	C	0.0158219	0.00126715		274	C	0.00660613	0.000220266
275	T	0.000144975	0.000131795		275	T	0.000265046	0.000131801
276	A	5.51932e-05	0.00010981		276	A	0.000104658	0.000108704
277	A	-7.79152e-06	0.000132345		277	A	-0.000143479	0.000242428
278	A	0.000163449	0.000408163		278	A	-0.00259605	0.00236633
279	C	0.0150862	0.00239062		279	C	0.0149855	0.00087649
280	T	-1.45082e-07	0.000125085		280	T	0.000166253	0.000261806
281	C	4.72858e-05	0.000351993		281	C	0.000911816	0.00131955
282	T	-0.000515114	0.00061967		282	T	-0.000339713	0.000650227
283	A	-0.000681556	0.000783023		283	A	-0.000512507	0.00071322
284	C	0.000451127	0.000122375		284	C	0.00149369	0.000634683
285	T	-0.000213011	0.000384787		285	T	0.000411222	0.00030746
286	G	0.000337657	0.000831535		286	G	0.000233305	0.00150368
287	C	0.00103124	0.00146879		287	C	0.00155399	0.00135866
288	C	0.000788071	0.000218312		288	C	0.0010068	0.00035241
289	T	-3.59766e-05	0.000168652		289	T	8.4162e-05	0.00016524
290	A	-6.75534e-05	0.000218203		290	A	-7.80539e-05	0.000254835
291	C	0.00279549	0.000708735		291	C	0.00762104	0.00115704
292	A	4.44981e-05	0.000129585		292	A	0.000786219	0.000861568
293	C	0.00564252	0.000894433		293	C	0.016248	0.000450721
294	T	-0.000361166	0.000289058		294	T	-0.000445401	0.000305042
295	G	3.82507e-05	0.000797699		295	G	0.00187433	0.00179909
296	G	4.3019e-05	0.000314734		296	G	0.000909886	0.000745565
297	A	-0.000319912	0.000167695		297	A	-5.38686e-05	0.000826172
298	C	3.78858e-06	0.000243945		298	C	0.00070508	0.00023794
299	T	-0.000254909	9.19644e-05		299	T	0.000382591	0.000548529
300	G	0.00522194	0.000897627		300	G	0.00340005	0.00023097
301	T	-0.000406118	0.000342081		301	T	0.00332938	0.00394369
302	T	-0.000228992	0.000198759		302	T	0.000440249	0.00064815
303	C	0.00184276	0.000609629		303	C	0.00286521	0.000889862
304	T	-7.19163e-05	0.000173331		304	T	0.000143819	0.000166324
305	G	-0.000106268	0.000613729		305	G	0.000192868	0.000462987
306	A	-0.000172128	0.00023369		306	A	0.000167329	6.62806e-05
307	G	0.00772109	0.000675737		307	G	0.00876461	0.00497329
308	C	0.0214902	0.00135256		308	C	0.00553296	0.000224661
309	T	-0.000181206	0.000220392		309	T	5.90124e-05	0.000240158
310	G	-0.000438336	0.00043484		310	G	0.00111652	0.000592492
311	A	-0.00219759	0.000917354		311	A	-0.00043816	8.07277e-05
312	G	-0.00015516	0.000501805		312	G	0.00172176	0.000625472
313	A	-0.00520271	0.00228496		313	A	-0.00059437	0.00480362
314	T	-0.000234117	0.000178489		314	T	-0.000170123	0.000231922
315	G	-0.000679507	0.000771145		315	G	0.00604286	0.00608765
316	A	-0.000314057	0.000107285		316	A	-0.000244264	0.00013845
317	G	0.0171112	0.000444211		317	G	0.0140986	0.00172872
318	C	0.028348	0.00130624		318	C	0.005664	0.00118511
319	T	6.56829e-05	0.000218782		319	T	0.000153954	0.000249677
320	G	-0.00354158	0.00271535		320	G	-0.00146764	0.0027978
321	G	-0.00324552	0.00426809		321	G	0.000125592	0.00536673
322	G	0.00253649	0.00106686		322	G	0.00258397	0.00267037
323	G	0.00132936	0.00052589		323	G	0.00179942	0.00180789
324	T	-0.000152768	5.17121e-05		324	T	-0.000191526	0.000234568
325	G	-0.000383532	0.000522951		325	G	6.96817e-05	0.000536427
326	A	-0.000328885	9.35102e-05		326	A	-0.00017912	0.00034267
327	G	0.0138951	0.000362902		327	G	0.00739662	0.001537
328	C	0.0183022	0.00098377		328	C	0.00708425	0.000758916
329	T	-0.000487302	0.000328915		329	T	-0.000323205	0.000519263
330	C	-0.00499572	0.00347052		330	C	-0.00326089	0.00396311
331	A	-8.16135e-05	0.000176266		331	A	-0.000379361	0.000514523
332	G	0.0510019	0.00253352		332	G	0.0124581	0.00101194
333	C	0.0516533	0.00348756		333	C	0.0106682	0.00117937
334	T	0.000134778	0.000154063		334	T	0.000335406	0.000137401
335	A	-0.00087087	0.000475603		335	A	-0.000406725	0.00106377
336	T	0.000727299	0.000838389		336	T	0.00109061	0.00097901
337	G	0.0247753	0.0011628		337	G	0.0103484	0.000463972
338	C	0.043006	0.00223326		338	C	0.0280356	0.00115354
339	T	-0.000185463	8.2886e-05		339	T	7.37858e-05	0.000210689
340	A	-0.000739627	0.000270401		340	A	0.000841682	0.00145989
341	C	0.00107924	0.000860326		341	C	0.000422965	0.000920844
342	G	0.00417839	0.00093308		342	G	0.00192311	0.000407689
343	C	0.0119486	0.000680257		343	C	0.00485101	0.000871582
344	T	-3.00578e-05	0.00032169		344	T	0.000333264	0.000220942
345	G	0.00128871	0.00039211		345	G	0.00165167	0.000505905
346	T	-0.00115816	0.00138241		346	T	-0.000326585	0.000815319
347	G	0.00113169	0.000182616		347	G	0.0028661	0.000339379
348	T	-0.00192065	0.00150833		348	T	-0.00170516	0.000795721
349	T	-0.000125996	9.45759e-05		349	T	0.00016817	0.000205095
350	G	-0.00251807	0.00220067		350	G	0.000146649	0.00267777
351	G	-0.00382563	0.00485324		351	G	0.000159736	0.0061786
352	G	-0.000127298	0.00112303		352	G	0.00145856	0.000722474
353	G	0.00113046	0.00100701		353	G	0.0019541	6.67577e-05
354	T	-0.000459071	0.000626513		354	T	0.00012851	0.000351412
355	G	0.000553765	0.000520017		355	G	0.000706472	0.000276239
356	A	-0.000335666	0.000563871		356	A	0.000111537	0.000414932
357	G	0.0206194	0.000761449		357	G	0.00937158	0.000350034
358	C	0.0540895	0.00160286		358	C	0.0187279	0.00286706
359	T	-0.00206815	0.00124929		359	T	-0.000174583	0.000464736
360	G	0.00107411	0.000515783		360	G	0.00157171	0.000710013
361	A	-0.000407883	0.000277432		361	A	-7.2047e-05	0.000359986
362	T	-0.00695168	0.00462599		362	T	-0.00123837	0.00193521
363	C	0.00226224	0.000808323		363	C	0.00311109	0.000846656
364	T	-0.00155903	0.00156583		364	T	-0.000310284	0.000138133
365	G	-1.67637e-06	0.000553269		365	G	0.000799635	0.000635542
366	A	-0.000472095	0.000659072		366	A	-4.27431e-05	0.000294218
367	A	-0.000717383	0.00099203		367	A	0.000717492	0.00136169
368	A	-0.000969333	0.000717929		368	A	-0.000708633	0.000237357
369	T	-3.50199e-05	0.000172953		369	T	0.000209842	0.000176557
370	G	5.47697e-05	0.00110164		370	G	-0.000151011	0.00120216
371	A	-0.00010486	0.000278425		371	A	-0.0003419	0.000307945
372	G	0.0426656	0.00305992		372	G	0.0124451	0.000983296
373	C	0.0457981	0.000651421		373	C	0.0121003	0.00128117
374	T	-0.000107301	7.03375e-05		374	T	0.000144024	0.000192412
375	A	-0.000393193	0.000775823		375	A	-0.000793837	0.00089487
376	C	0.0113198	0.000966		376	C	0.00552747	0.00114427
377	T	-0.00159201	0.00163988		377	T	-0.000774784	0.000861046
378	C	0.00292593	0.000443203		378	C	0.00325526	0.00144623
379	T	-0.000164432	0.000485941		379	T	-0.00015218	0.000653691
380	G	-0.000646504	0.00077198		380	G	0.000487227	0.00133217
381	G	0.0022336	0.000189236		381	G	0.00182943	0.000740894
382	A	-0.00105122	0.000706225		382	A	-0.000536016	0.000255165
383	G	0.00500468	0.000809875		383	G	0.00266457	0.000503265
384	T	-0.000270397	0.000550842		384	T	0.000650051	0.000784575
385	A	-0.000159462	0.000379058		385	A	0.000276774	0.000494688
386	G	0.0188755	0.000544977		386	G	0.00651561	0.000846848
387	C	0.0321085	0.00176678		387	C	0.00698674	0.000991168
388	T	-0.000135637	0.000323312		388	T	0.000209767	0.000178749
389	G	-0.000112629	0.000701956		389	G	0.000553716	0.000871029
390	A	-0.000226499	0.000598905		390	A	-0.000129916	0.00033461
391	G	0.00270128	0.000240435		391	G	0.00455716	0.000748619
392	A	-0.00853971	0.00587187		392	A	-0.00509344	0.00176035
393	T	9.74755e-05	0.000124924		393	T	6.76983e-05	0.000138512
394	G	-0.00247937	0.00329105		394	G	0.00227086	0.00415445
395	G	-0.00388748	0.00418315		395	G	-0.000441856	0.004883
396	G	-0.00117544	0.00159524		396	G	0.00170191	0.00191228
397	G	-0.00499381	0.0030336		397	G	-0.00337849	0.00201864
398	T	-0.00045037	0.00046413		398	T	-0.000615475	0.000161469
399	G	-0.00166286	0.000748487		399	G	-0.000406577	0.00132366
400	A	-0.000318524	0.000259678		400	A	0.000158286	0.000229761
401	G	0.00401508	0.000295559		401	G	0.00635343	0.000709767
402	A	-0.0120775	0.00574808		402	A	-0.00586078	0.000972597
403	T	-0.000204998	0.000244448		403	T	-5.52674e-05	0.00041983
404	G	-0.00260796	0.00288484		404	G	7.74512e-05	0.00387387
405	G	-0.00438296	0.00449219		405	G	0.00296373	0.00722112
406	G	-0.000224818	0.00188351		406	G	0.00147407	0.00143603
407	G	-0.00695707	0.0037744		407	G	-0.00204099	0.00545854
408	T	-0.000290612	0.000345612		408	T	-0.000191474	0.000401943
409	G	-0.000441305	0.000487229		409	G	0.000295319	0.000234514
410	A	-0.00207953	0.000888327		410	A	-0.00361162	0.00207492
411	G	0.0247458	0.00108514		411	G	0.0133849	0.000556806
412	C	0.0326419	0.00113082		412	C	0.00547044	0.00194729
413	T	-0.000313081	0.000275481		413	T	8.11163e-05	0.000271001
414	G	-0.000206246	0.000908558		414	G	-0.00133476	0.00130758
415	A	-0.00576284	0.00132034		415	A	-0.00318938	0.00156263
416	G	0.0258611	0.00194732		416	G	0.0232882	0.0158607
417	C	0.037366	0.00303833		417	C	0.00742264	0.000901514
418	T	-0.000323501	0.000185341		418	T	3.13729e-05	0.000198706
419	G	-0.00362909	0.00377223		419	G	-0.0005906	0.00413132
420	G	-0.00429913	0.00292615		420	G	-0.00326638	0.00290627
421	G	0.00587813	0.000692489		421	G	0.00497379	0.00161215
422	C	-0.0085578	0.00463341		422	C	-0.0088795	0.00094396
423	T	3.44809e-06	0.000203037		423	T	0.000117378	0.000110632
424	G	-0.000888251	0.000909415		424	G	-0.00049194	0.000617485
425	A	-0.00162111	0.00158295		425	A	-0.00133632	0.00109128
426	G	0.0165407	0.00120513		426	G	0.0106538	0.00417936
427	C	0.0331887	0.000716742		427	C	0.0117619	0.00190115
428	T	0.000168529	0.000436046		428	T	-0.000374541	0.000383115
429	G	-0.00181441	0.000488009		429	G	0.000272552	0.000803252
430	G	-0.00174177	0.000996288		430	G	-0.00197565	0.00129839
431	A	-0.0187053	0.00771873		431	A	-0.0150486	0.0029633
432	C	-0.0091409	0.00348737		432	C	-0.00490091	0.00318626
433	T	-0.00049566	0.000288314		433	T	-0.000225207	0.000479481
434	G	0.000148144	0.00111791		434	G	0.000690773	0.00102737
435	A	-0.00200718	0.00209287		435	A	-0.000768238	0.00206948
436	G	0.0171059	0.00198545		436	G	0.00573058	0.00155004
437	C	0.0552249	0.000586259		437	C	0.0143896	0.000106793
438	T	-0.000212472	0.000132798		438	T	-8.02615e-05	0.000341365
439	G	-0.00101248	0.000554339		439	G	-0.000389911	0.00032758
440	A	-0.00435858	0.00136541		440	A	-0.00148041	0.00130386
441	G	0.0312411	0.000371242		441	G	0.0183353	0.00059933
442	C	0.037394	0.000751861		442	C	0.0106513	0.00166063
443	T	-0.000513335	0.000325419		443	T	-0.000540119	0.000193962
444	A	-0.0231672	0.0095404		444	A	-0.0144046	0.00696185
445	G	-0.00319789	0.00370025		445	G	0.00247107	0.00610751
446	G	-0.00163104	0.0012148		446	G	0.00080868	0.00201508
447	G	-0.00742035	0.00287894		447	G	0.000296839	0.00534687
448	T	-0.00047282	0.000122876		448	T	0.000537859	0.000826739
449	G	-0.000492682	0.00122158		449	G	1.79378e-05	0.00139048
450	A	-0.00190953	0.00114163		450	A	-0.000997954	0.00102505
451	G	0.0146455	0.0004159		451	G	0.0101112	0.000528582
452	C	0.0217316	0.000516659		452	C	0.00682804	0.00094637
453	T	-0.000204421	0.000109104		453	T	-0.000336951	6.15125e-05
454	G	0.000621023	0.00109513		454	G	0.000266547	0.000831211
455	A	-0.00155107	0.00217929		455	A	-0.000160132	0.00258271
456	G	0.0357409	0.00139245		456	G	0.0274383	0.0163906
457	C	0.0564649	0.00468869		457	C	0.0115613	0.00130123
458	T	-0.00124802	0.000475265		458	T	-0.00109906	0.000655061
459	G	-0.0017388	0.00232443		459	G	0.000998571	0.00273593
460	G	-0.00169112	0.0019291		460	G	0.000232474	0.00210721
461	G	-0.00163107	0.00115629		461	G	-0.000622355	0.000744797
462	T	-0.000284981	0.000344289		462	T	0.00115297	0.000744932
463	G	-0.000934135	0.00112777		463	G	0.000629123	0.00129265
464	A	-0.00321901	0.00242952		464	A	-0.000552412	0.00289232
465	G	0.0359747	0.00277851		465	G	0.0130307	0.0010129
466	C	0.092272	0.00495242		466	C	0.0230967	0.00416765
467	T	-0.000599244	0.000459396		467	T	0.000350948	0.000399935
468	G	-0.000567359	0.000754804		468	G	0.000574887	0.00124131
469	A	-0.0101003	0.00432092		469	A	-0.00569727	0.00205148
470	G	0.021728	0.00244009		470	G	0.0132901	0.00124916
471	C	0.0351869	0.00272416		471	C	0.0185124	0.00257964
472	T	-0.000114431	0.000124706		472	T	8.92757e-05	0.000477771
473	A	-0.0322258	0.0123266		473	A	-0.0215162	0.00631724
474	A	-0.00167534	0.00115898		474	A	-0.000769525	0.000787333
475	G	0.0580519	0.00171952		475	G	0.0183452	0.00106007
476	C	0.0545867	0.0031349		476	C	0.0213253	0.00207961
477	T	-0.000506033	0.000345558		477	T	-0.000177917	0.000719539
478	G	-0.0030574	0.00234023		478	G	-0.00112693	0.00292086
479	G	-0.00246859	0.00344106		479	G	0.00216667	0.00551186
480	G	-0.00263162	0.00146106		480	G	-0.00249064	0.00164688
481	G	-0.00461427	0.002379		481	G	-0.00327909	0.00139647
482	T	-0.000833066	0.000378328		482	T	-6.13919e-05	0.00107644
483	G	0.00230132	0.0017025		483	G	0.00113551	0.0010129
484	A	-0.00103083	0.000449213		484	A	-0.000710132	0.000577412
485	G	0.040901	0.00277363		485	G	0.0154034	0.0011455
486	C	0.0855288	0.00450968		486	C	0.0200319	0.00189178
487	T	-0.000364833	0.000252964		487	T	-0.000695938	0.000147433
488	G	1.07554e-05	0.000251635		488	G	0.000686883	0.000364039
489	A	-0.0067313	0.00355758		489	A	-0.00645111	0.00254976
490	G	0.0133921	0.000783381		490	G	0.0142447	0.00430372
491	C	0.0304984	0.00123704		491	C	0.0199971	0.0017071
492	T	-3.542e-06	0.000389646		492	T	-9.15749e-05	0.00022079
493	G	-8.81646e-05	0.000703766		493	G	0.000168372	0.000680784
494	A	-0.0019549	0.00228626		494	A	-0.0020187	0.00185851
495	G	0.0361164	0.00103941		495	G	0.0156924	0.00205458
496	C	0.0592413	0.00149897		496	C	0.0283394	0.00175761
497	T	-0.000745725	0.000465822		497	T	-0.00102831	0.000542895
498	T	-0.0117168	0.0050101		498	T	-0.00833593	0.00159806
499	G	-0.000594072	0.000390782		499	G	0.000249811	0.000679688
500	A	-0.00900764	0.00398976		500	A	-0.00549816	0.0021778
501	C	-0.00424434	0.00235381		501	C	-0.00418685	0.00238698
502	T	6.35416e-05	4.71566e-05		502	T	0.000279385	6.32752e-05
503	G	0.00145227	0.000901429		503	G	0.000650424	0.000700111
504	A	-0.000142908	0.000905692		504	A	-0.000892669	0.00128596
505	G	0.0335824	0.00177802		505	G	0.0181171	0.00205812
506	C	0.0733282	0.00182191		506	C	0.0175078	0.000882794
507	T	-7.08498e-05	0.000604963		507	T	0.000173739	0.000415131
508	A	-0.0117683	0.00676772		508	A	-0.0150508	0.00896229
509	G	-0.00459068	0.00321575		509	G	-0.000774954	0.00325734
510	G	-0.000406764	0.00175128		510	G	0.00137658	0.00164711
511	G	-0.000474139	0.00104226		511	G	2.37882e-05	0.00150266
512	T	-0.00126906	0.000755245		512	T	-0.00144077	0.000194467
513	G	-0.00159823	0.00170221		513	G	-0.000669116	0.000590582
514	A	-0.000996173	0.000515771		514	A	-0.000628436	0.000410747
515	G	0.0229978	0.000680592		515	G	0.0127369	0.00135563
516	C	0.0365384	0.00301699		516	C	0.00988578	0.00174223
517	T	1.23187e-06	0.000683475		517	T	0.000689949	0.000812849
518	G	-0.000552713	0.000932475		518	G	0.000627678	0.00091637
519	G	-0.00560046	0.000939082		519	G	-0.00775262	0.00422974
520	A	-0.0224986	0.0119093		520	A	-0.019578	0.00951291
521	C	-0.0016503	0.00120211		521	C	-0.00086948	0.0010812
522	T	-1.09245e-05	0.000596015		522	T	-0.000208212	0.000343888
523	G	0.00150631	0.000703006		523	G	1.54117e-05	0.000953707
524	A	-0.00130555	0.00072496		524	A	-0.00155358	0.000362707
525	G	0.0251202	0.00260956		525	G	0.0104343	0.00121213
526	C	0.048386	0.00343922		526	C	0.00970412	0.00133008
527	T	-0.000161196	0.000667232		527	T	-0.000378908	0.000627632
528	G	-0.00430358	0.00291784		528	G	-0.00225281	0.00249431
529	G	-0.00459699	0.00369802		529	G	-0.000782082	0.00389868
530	G	-0.000697327	0.00117253		530	G	-0.000308359	0.00126731
531	G	-0.00422211	0.000368848		531	G	-0.00394634	0.00211821
532	T	-0.000174493	0.000445845		532	T	0.000588383	0.00050323
533	G	-0.00071848	0.000990238		533	G	-0.000147844	0.00105514
534	A	-0.00198836	0.00260185		534	A	-0.00129156	0.00218811
535	G	0.0255934	0.00224695		535	G	0.0132592	0.00067813
536	C	0.0484166	0.00465905		536	C	0.0124552	0.00163148
537	T	4.83096e-05	0.000718219		537	T	-5.28165e-05	0.000641971
538	G	-8.08458e-05	0.000923182		538	G	0.000491764	0.000549652
539	A	-0.00785085	0.00448066		539	A	-0.00926601	0.00238416
540	G	0.0180656	0.00221359		540	G	0.0148692	0.00439533
541	C	0.0369785	0.00122498		541	C	0.0148455	0.00411919
542	T	-0.000353532	0.000652836		542	T	0.000438764	0.000587277
543	G	-0.00129608	0.000830617		543	G	0.000435648	0.000875394
544	A	-0.00229174	0.00209025		544	A	-0.00121173	0.00139684
545	G	0.0362754	0.00202865		545	G	0.0209721	0.00851061
546	C	0.0328041	0.00298352		546	C	0.00857953	0.00204296
547	T	-0.000509548	0.000458481		547	T	0.000558673	0.000881761
548	G	-0.00117026	0.00259935		548	G	-0.000386472	0.00306422
549	G	-0.00212602	0.00386877		549	G	0.00136069	0.00432856
550	G	-0.00133237	0.00140005		550	G	0.000538092	0.00134423
551	G	-0.0043659	0.00206991		551	G	0.000785173	9.8427e-05
552	T	0.000157439	0.000699095		552	T	0.00100589	0.000716336
553	A	-0.0340628	0.0153029		553	A	-0.015593	0.0126635
554	A	-0.000811908	0.00156214		554	A	0.000327079	0.00124673
555	G	0.0361068	0.00271432		555	G	0.0150045	0.000943561
556	C	0.0345522	0.00150544		556	C	0.0116276	0.000484899
557	T	2.78266e-05	0.000837275		557	T	-6.11047e-05	0.000973267
558	G	-0.000805604	0.00281275		558	G	0.00294369	0.00336549
559	G	-0.00610655	0.00469989		559	G	-0.00304913	0.00620253
560	G	-0.000456708	0.000509843		560	G	0.00137259	0.000399533
561	A	-0.0177906	0.010658		561	A	-0.012786	0.00746866
562	T	7.83434e-05	0.000896298		562	T	0.000806709	0.000668334
563	G	-6.88349e-05	0.000945417		563	G	0.000253732	0.00102093
564	A	-0.000356162	0.00157487		564	A	0.000693658	0.0013923
565	G	0.0123284	0.000678516		565	G	0.0119596	0.000782498
566	C	0.01807	0.00193349		566	C	0.0057326	0.00157175
567	T	-2.94398e-05	0.000787723		567	T	0.000398598	0.000604408
568	G	-0.00396	0.00301516		568	G	-0.00242078	0.00309079
569	G	-0.00392594	0.00326596		569	G	0.00175323	0.0056666
570	G	-0.00214198	0.00143354		570	G	-0.00210823	0.00128972
571	G	-0.00215894	0.0014369		571	G	0.000834483	0.00277441
572	T	-0.000947506	0.00051148		572	T	0.00129351	0.000979932
573	G	-0.000567833	0.00117072		573	G	-8.34488e-05	0.0011331
574	A	-0.00059309	0.00152088		574	A	0.000634755	0.00118966
575	G	0.0137288	0.00113275		575	G	0.00909546	0.000645815
576	C	0.0354769	0.00366418		576	C	0.0133799	0.00125527
577	T	-0.000524345	6.28945e-05		577	T	0.000502343	0.000551288
578	G	-0.00177857	0.00116446		578	G	-0.00103358	0.00073445
579	A	-0.013495	0.00255149		579	A	-0.00560612	0.00351785
580	G	0.0260433	0.00231168		580	G	0.0209992	0.00752665
581	C	0.0420829	0.00399841		581	C	0.0176384	0.00142928
582	T	-0.000256205	0.000334829		582	T	0.000374787	0.000542521
583	G	-0.00381009	0.0011716		583	G	-0.00155903	0.00177484
584	A	-0.00314389	0.00333076		584	A	-0.00125964	0.00204431
585	G	0.0122154	0.00162058		585	G	0.0140916	0.00822203
586	C	0.0223855	0.00333355		586	C	0.0107409	0.00161929
587	T	0.000583487	0.000486456		587	T	0.00144439	0.000336063
588	G	-0.00575036	0.000721512		588	G	-0.00344171	0.00239694
589	G	0.000577468	0.00216441		589	G	0.0016242	0.00234628
590	A	-0.0233153	0.0142356		590	A	-0.0160641	0.0124432
591	G	-0.00758034	0.00214048		591	G	-0.00168857	0.000842611
592	T	-0.000819698	0.000593523		592	T	0.000805174	0.000316971
593	G	-0.00100935	0.00137027		593	G	-0.00103533	0.00138869
594	A	-0.00147261	0.00222288		594	A	0.000105137	0.00162079
595	G	0.00585642	0.00087681		595	G	0.00474322	0.00049581
596	C	0.0154449	0.0031229		596	C	0.00459182	0.00266469
597	T	-1.43246e-05	0.000774696		597	T	0.000943241	0.000964039
598	G	-0.00173357	0.000592227		598	G	-0.00170281	0.000611693
599	A	-0.00423157	0.00185258		599	A	-0.00300556	0.00149853
600	G	0.0270941	0.00212666		600	G	0.0236116	0.00962197
601	C	0.0265038	0.00656245		601	C	0.00257046	0.00252018
602	T	-0.000950378	0.000635349		602	T	-0.000647208	0.00048825
603	G	-0.00567773	0.00135107		603	G	-0.000650385	0.00346572
604	G	-0.00692793	0.00283806		604	G	-0.0066378	0.00144263
605	G	-0.00208156	0.00186037		605	G	-0.00203916	0.00092811
606	C	-0.00769747	0.00248626		606	C	-0.00606851	0.00103073
607	T	-0.000753916	0.00110073		607	T	0.000446742	0.00095755
608	G	-0.000510322	0.000616649		608	G	1.50412e-05	0.000494531
609	A	-0.000860375	0.00209867		609	A	-0.000742097	0.00125432
610	G	0.0282339	0.00290043		610	G	0.0141138	0.00278566
611	C	0.0288138	0.00309459		611	C	0.0042052	0.000967966
612	T	-0.000185914	0.000298438		612	T	0.000439969	0.0004121
613	G	-0.00372399	0.00201952		613	G	-0.00219953	0.00344945
614	G	-0.00496888	0.00287544		614	G	-0.0012759	0.0049688
615	G	-0.00248383	0.00259727		615	G	-0.00280629	0.0012261
616	G	-0.00799673	0.00211597		616	G	-0.00279542	0.00584926
617	T	0.000168235	0.000518224		617	T	0.00117563	0.000606825
618	G	-0.000140263	0.000151234		618	G	-0.000537039	0.000645372
619	A	-0.00183617	0.00161068		619	A	-0.000424682	0.00100084
620	G	0.0269807	0.00278378		620	G	0.015256	0.00115065
621	C	0.031675	0.00161253		621	C	0.00534779	0.00220077
622	T	-0.000202639	0.000379373		622	T	0.000423928	0.000482092
623	G	-0.00263573	0.00136477		623	G	-0.00300344	0.00114496
624	G	-0.0174366	0.00302387		624	G	-0.0168636	0.00137972
625	G	0.00200305	0.00109287		625	G	0.00251955	0.00222273
626	C	0.000622235	0.00159996		626	C	-0.000159783	0.00185863
627	T	-3.03259e-05	0.00085235		627	T	0.000148775	0.000639785
628	G	-0.00285389	0.00265984		628	G	0.00225993	0.00493891
629	G	-0.0173128	0.00242652		629	G	-0.00160323	0.0100788
630	G	0.00077562	0.001346		630	G	0.00381066	0.00265368
631	C	-0.000964255	0.000894191		631	C	-0.00353421	0.00231463
632	T	-0.000332955	0.000123603		632	T	0.000280944	0.000906925
633	G	-0.00379478	0.000862274		633	G	0.00239608	0.0042706
634	A	-0.00333226	0.00194015		634	A	-0.0027219	0.00181157
635	G	0.0168716	0.00184346		635	G	0.00991466	0.00308988
636	C	0.0236769	0.00273947		636	C	0.0062948	0.0021727
637	T	-0.000754711	0.000939164		637	T	0.000845772	0.0011254
638	G	-0.00331669	0.00517093		638	G	-0.00186336	0.00540609
639	G	-0.00521072	0.0033679		639	G	-0.00227867	0.00379067
640	G	-0.00293387	0.00167203		640	G	0.000525673	0.00275903
641	G	-0.0108311	0.00253601		641	G	-0.00832378	0.00163834
642	T	-0.000162595	0.000743173		642	T	0.000279427	0.00057179
643	G	-0.00274773	0.00069264		643	G	0.000120635	0.00262695
644	A	-0.000803495	0.00173852		644	A	0.00100899	0.00146318
645	G	0.00765438	0.00123762		645	G	0.00457789	0.00054617
646	C	0.0213361	0.00162374		646	C	0.00598137	0.000372476
647	T	-0.00031905	0.000544153		647	T	1.92281e-05	0.00071298
648	G	-0.0015266	0.00216233		648	G	8.9633e-05	0.00209282
649	G	-0.0191002	0.00282035		649	G	-0.00774183	0.00899617
650	G	0.00493777	0.00151233		650	G	0.00297642	0.00275318
651	C	-0.000585761	0.00194656		651	C	-0.00208382	0.00284287
652	T	0.000478067	0.000525656		652	T	0.000930824	0.000232654
653	G	-0.00243108	0.000558359		653	G	-0.00342872	0.000334351
654	A	-0.000867171	0.00308529		654	A	-0.00118503	0.0032234
655	G	0.0122771	0.00023689		655	G	0.00913623	0.0029856
656	C	0.0233181	0.00387183		656	C	0.0105973	0.00417329
657	T	0.00017359	0.000544365		657	T	-0.00054128	0.000569658
658	G	-0.0104259	0.00372737		658	G	-0.00669046	0.00130721
659	G	-0.00319992	0.0041893		659	G	0.0033218	0.00684706
660	G	-0.00726143	0.00310357		660	G	-0.00566757	0.00314315
661	G	-0.00833104	0.00495237		661	G	-0.00368503	0.00249718
662	T	0.000432692	0.000649079		662	T	0.00106128	0.000394131
663	G	-0.0017774	0.0023055		663	G	0.00160246	0.00268212
664	A	0.000649725	0.0015711		664	A	0.00258633	0.00163645
665	G	0.0079216	0.00087088		665	G	0.00526732	0.00069893
666	C	0.0243494	0.0012016		666	C	0.0111487	0.00122948
667	T	-6.51884e-05	0.0005384		667	T	0.000248524	0.000604442
668	G	-0.00171567	0.00187011		668	G	-0.00248864	0.000765309
669	A	-0.0006617	0.00220959		669	A	-0.000548992	0.00315709
670	G	0.0336193	0.00281957		670	G	0.0266777	0.0138281
671	C	0.0309242	0.00315715		671	C	0.00919883	0.00274117
672	T	-0.000624848	0.00028429		672	T	-0.000373415	0.000769009
673	G	-0.0080575	0.000595131		673	G	-0.00250625	0.00335788
674	G	-0.00352736	0.00387005		674	G	0.00362629	0.0082622
675	G	-0.000863443	0.00139663		675	G	-0.000331294	0.00160215
676	G	-0.00580625	0.00173936		676	G	0.00231757	0.00677557
677	T	-2.17139e-05	0.000464941		677	T	0.0001101	0.000308972
678	G	0.00165686	0.0018687		678	G	0.00522441	0.00295097
679	A	-0.0026964	0.00334081		679	A	0.000116172	0.00286394
680	G	0.0218713	0.000920607		680	G	0.012423	0.000457448
681	C	0.0378707	0.00528913		681	C	0.0158291	0.00261808
682	T	8.62421e-05	0.000227433		682	T	-8.99249e-05	0.000172948
683	G	-0.00121582	0.00119449		683	G	-0.000286983	0.00134178
684	A	-0.0105827	0.00563591		684	A	0.00225772	0.00322182
685	G	0.0020838	0.00214892		685	G	0.013977	0.0133539
686	C	0.0284027	0.00540714		686	C	0.0184155	0.00376316
687	T	-0.000138609	0.000270717		687	T	1.58695e-05	0.000436646
688	G	-0.00732904	0.00498532		688	G	-0.005974	0.00161171
689	A	-0.00100683	0.00082827		689	A	0.00121959	0.00156298
690	G	0.0210643	0.00121295		690	G	0.0188769	0.0083467
691	C	0.0220971	0.00268891		691	C	0.00539816	0.000759132
692	T	-0.000708988	0.000562983		692	T	-0.00112852	0.000537022
693	G	-0.00469901	0.00399109		693	G	-0.00388671	0.00354798
694	G	-0.00347349	0.00333709		694	G	0.000739503	0.0059075
695	G	-0.00378204	0.00243256		695	G	0.000817831	0.00294352
696	G	-0.0180795	0.00313661		696	G	-0.00176605	0.00901014
697	T	-0.000153285	0.000382333		697	T	0.000420991	0.000374885
698	G	-0.00299483	0.00137807		698	G	-0.000711448	0.00213082
699	A	-0.000103092	0.0014679		699	A	0.00129904	0.002283
700	G	0.0220828	0.00150271		700	G	0.0111385	0.000957967
701	C	0.0324107	0.000589891		701	C	0.0112037	0.00109128
702	T	-0.000200381	0.000480832		702	T	-3.28026e-05	0.000176596
703	G	0.000474224	0.00155098		703	G	0.00085618	0.00111997
704	A	-0.00851648	0.00162091		704	A	0.00420908	0.00561136
705	G	0.0118437	0.00110019		705	G	0.0145749	0.00959404
706	C	0.0320569	0.00316044		706	C	0.0125731	0.00279069
707	T	-0.000151879	0.000342731		707	T	-0.000288002	0.00031925
708	G	-0.00263423	0.00100426		708	G	-0.0049142	0.00350245
709	A	-0.000653952	0.00149775		709	A	-0.00226838	0.000849439
710	G	0.0135824	0.00121236		710	G	0.0192899	0.0109198
711	C	0.0151242	0.00157497		711	C	0.00541221	0.000822817
712	T	-0.00028818	0.000245494		712	T	-0.000185135	2.58772e-05
713	G	-0.00587566	0.00218209		713	G	-0.00296504	0.00256809
714	G	-0.00336661	0.00493583		714	G	9.20774e-05	0.00639104
715	G	-0.00158351	0.00361909		715	G	0.00833998	0.00427603
716	G	-0.013989	0.00169098		716	G	-0.00496163	0.00295243
717	T	-3.69862e-05	0.000247208		717	T	9.0875e-05	0.000433569
718	G	-0.00557802	0.00179234		718	G	0.0010297	0.00230399
719	A	-0.00104259	0.00228854		719	A	0.00402982	0.00309032
720	G	0.00804202	0.00138539		720	G	0.00787141	0.00142064
721	C	0.019342	0.00289331		721	C	0.00706285	0.000680328
722	T	-8.68003e-05	0.000371701		722	T	0.000174821	0.000503413
723	G	-0.00187191	0.00188273		723	G	-0.00154204	0.00255979
724	A	-0.000107858	0.00137936		724	A	0.000764532	0.000591794
725	G	0.0285537	0.00196981		725	G	0.0264042	0.0169598
726	C	0.0362111	0.00441231		726	C	0.00752493	0.00121255
727	T	4.41331e-05	0.000451491		727	T	0.000294503	0.000348534
728	G	-0.00952633	0.00382657		728	G	-0.0130949	0.00357115
729	G	-0.00319436	0.00526297		729	G	0.00463722	0.00921832
730	G	-0.00194438	0.00153872		730	G	0.000398142	0.00256864
731	G	-0.00385691	0.00608144		731	G	0.00856399	0.0083147
732	T	-0.000342345	0.000369136		732	T	0.000502688	0.000758681
733	G	0.000208027	0.000834968		733	G	-0.000616648	0.000235036
734	A	0.000172332	0.00131382		734	A	-0.0011434	0.0022422
735	G	0.0221158	0.00169808		735	G	0.00723736	0.00130973
736	C	0.0440746	0.00104582		736	C	0.00813236	0.00182568
737	T	1.2878e-05	5.443e-05		737	T	-0.000202995	0.000291046
738	G	-0.000240754	0.000721409		738	G	7.29374e-05	0.000487541
739	A	-0.00374527	0.00452749		739	A	0.000160511	0.00227456
740	G	-0.000622621	0.00185585		740	G	0.0188854	0.0213751
741	C	0.0116759	0.00280735		741	C	0.0115276	0.00253492
742	T	0.00032572	0.000167956		742	T	0.000430217	0.000120789
743	G	-0.00240718	0.000655127		743	G	-0.00420288	0.00217552
744	A	-0.000677003	0.00184399		744	A	-0.0012742	0.00151572
745	G	0.0173443	0.000598438		745	G	0.0295657	0.0208419
746	C	0.0240243	0.00231789		746	C	0.00570075	0.000843837
747	T	0.00014134	0.000199625		747	T	0.000247699	0.000217854
748	G	-0.00364487	0.00260982		748	G	-0.0019586	0.00250224
749	G	-0.00468489	0.00446526		749	G	-0.000554763	0.00714836
750	G	-0.000692569	0.00115762		750	G	0.000996537	0.00141436
751	C	-0.00167911	0.000812667		751	C	-0.00365746	0.00206952
752	T	-0.000147015	0.000182172		752	T	-0.000145211	0.000261867
753	G	-0.000677666	0.000501384		753	G	0.000849751	0.0013582
754	A	-5.83788e-05	0.000774818		754	A	0.000970784	0.000347806
755	G	0	0		755	G	0	0
756	C	0.000117702	0.000117702		756	C	0	0
