# Supplementary material for: C‐terminal deletion‐induced condensation sequesters AID from IgH targets in immunodeficiency
Source: EMBO J. 2022 Apr 26;41(11):e109324. doi: 10.15252/embj.2021109324 (PMC9156971; doi:10.15252/embj.2021109324)
Supplement: Supplementary file 3 — Source Data for Figure 1 [file EMBJ-41-e109324-s007.zip › EMBOJ-2021-109324_SourceData_Fig1/Fig1B/Fig1B_CRISPR-guided AID_PEM-seq.xlsx]

## Sheet: Sheet1
CRISPR-guided AID variants_translocation junctions (%)
Ig3-Sm
CRISPR-guided AID			CRISPR-guided AIDR190X			CRISPR-guided AIDcry
Mean	SD	N	Mean	SD	N	Mean	SD	N
2.7	0.6	3	15	5.4	3	16.4	2.7	3
Ig3-Sa
CRISPR-guided AID			CRISPR-guided AIDR190X			CRISPR-guided AIDcry
Mean	SD	N	Mean	SD	N	Mean	SD	N
0.2	0.1	3	1.5	0.6	3	2	0.3	3
