# Supplementary material for: C‐terminal deletion‐induced condensation sequesters AID from IgH targets in immunodeficiency
Source: EMBO J. 2022 Apr 26;41(11):e109324. doi: 10.15252/embj.2021109324 (PMC9156971; doi:10.15252/embj.2021109324)
Supplement: Supplementary file 3 — Source Data for Figure 1 [file EMBJ-41-e109324-s007.zip › EMBOJ-2021-109324_SourceData_Fig1/Fig1A/Fig1A_CRISPR-guided AID_CSR.xlsx]

## Sheet: Sheet1
CRISPR-guided AID variants_CSR to IgA (%)
EV	CRISPR-guided AID	CRISPR-guided AIDR190X	CRISPR-guided AIDcry
0	0.2	1.78	1.61
0	0.21	1.07	1.75
0	0.17	1.07	1.34
