# Supplementary material for: C‐terminal deletion‐induced condensation sequesters AID from IgH targets in immunodeficiency
Source: EMBO J. 2022 Apr 26;41(11):e109324. doi: 10.15252/embj.2021109324 (PMC9156971; doi:10.15252/embj.2021109324)
Supplement: Supplementary file 3 — Source Data for Figure 1 [file EMBJ-41-e109324-s007.zip › EMBOJ-2021-109324_SourceData_Fig1/Fig1F/Fig1F_CRISPR-guided AID variants_mutation frequency.xlsx]

## Sheet: Sheet1
CRISPR-guided AID variants_mutation frequency
CRISPR-guided AID					CRISPR-guided AIDR190X					CRISPR-guided AIDcry
Pos	Base	Y	Err		Pos	Base	Y	Err		Pos	Base	Y	Err
1	A	0	0		1	A	0	0		1	A	0	0
2	G	0	0		2	G	0	0		2	G	0	0
3	C	0	0		3	C	0	0		3	C	0	0
4	T	-0.000101065	6.38853e-05		4	T	0.000142873	0.000232321		4	T	-0.000100762	6.39267e-05
5	T	7.37012e-06	0.000237261		5	T	5.69226e-05	6.16468e-05		5	T	0.000116844	0.000226523
6	G	-0.000212605	0.000526649		6	G	-0.000176703	0.000261741		6	G	-0.000141194	0.000584883
7	C	9.49588e-05	5.97042e-05		7	C	-0.000128655	0.000150182		7	C	5.28663e-05	9.44567e-05
8	T	0.000206563	0.000142664		8	T	-2.62022e-05	2.62022e-05		8	T	0.000309908	0.000276061
9	G	0.000708028	0.000878494		9	G	4.74426e-05	0.000351588		9	G	0.000460314	0.000382188
10	A	0.000218434	9.48863e-05		10	A	-3.4324e-06	0.000212544		10	A	4.73082e-05	0.000257568
11	G	-3.20402e-05	3.20402e-05		11	G	-0.000126751	0.000126751		11	G	0.000185764	0.000284032
12	C	-0.000272641	0.000233952		12	C	-6.42884e-05	0.00035781		12	C	8.48754e-05	0.000240666
13	A	-2.42565e-05	2.42565e-05		13	A	0.00211848	0.00185143		13	A	0.00117712	0.00117823
14	A	-0.000170502	0.000104957		14	A	-0.000170013	0.000105007		14	A	-2.67287e-05	0.000266374
15	A	0.000321637	9.75997e-05		15	A	0.000107672	0.000183012		15	A	0.00013886	0.00017644
16	A	-0.000108347	0.000143098		16	A	-6.3006e-05	0.00017458		16	A	0.00021401	0.000181183
17	T	-0.000218443	0.000255799		17	T	-0.000342083	0.000178153		17	T	0.000159495	0.000572141
18	T	-6.51392e-05	0.000318143		18	T	-8.33773e-05	0.000326993		18	T	0.000193712	0.000474742
19	A	-0.000129454	7.2904e-05		19	A	-0.000271894	0.000208099		19	A	8.47212e-05	0.000469966
20	A	0.000191383	0.000126397		20	A	0.000506656	0.000467983		20	A	-0.000107716	5.57419e-05
21	G	0.00177504	0.00188184		21	G	0.000177188	0.000188648		21	G	0.000344387	0.000542023
22	G	0.000818991	0.000818991		22	G	-8.35368e-05	0.000343306		22	G	0.000142147	0.000157157
23	G	0.000575011	0.000463992		23	G	-0.000132416	0.000127593		23	G	0.000727338	0.000588195
24	A	-0.000256813	0.000159863		24	A	-0.000461787	0.000262855		24	A	-0.000157421	0.00022553
25	A	-0.000237107	0.000235681		25	A	-4.78101e-05	0.00034368		25	A	-5.09952e-05	0.000115061
26	C	-0.000240596	6.64263e-05		26	C	-7.98295e-06	0.000320247		26	C	4.91682e-05	0.000185246
27	A	0.000149391	8.70309e-05		27	A	6.0199e-05	3.53562e-05		27	A	0.000116745	0.000221362
28	A	0.000171522	0.00014034		28	A	-6.52728e-05	0.000127794		28	A	7.85282e-05	0.000215627
29	G	0.00238149	0.00218702		29	G	0.000192635	0.000122651		29	G	0.000524932	0.000296937
30	G	-8.8941e-05	0.000116327		30	G	0.00244239	0.00177008		30	G	0.000630265	0.000595323
31	T	-1.0925e-05	6.56482e-05		31	T	1.59463e-05	0.000403688		31	T	-0.000160282	0.000322964
32	T	-0.000244434	0.000125473		32	T	7.16875e-05	0.000270219		32	T	-0.000187236	9.5974e-05
33	G	0.000722526	0.00062256		33	G	1.85526e-05	0.000104912		33	G	-0.000173855	0.000452812
34	A	3.85077e-05	0.000219933		34	A	-2.01687e-05	8.98599e-05		34	A	0.000155414	0.000307533
35	G	0.000265799	0.000206088		35	G	0.000107001	0.000236974		35	G	-6.70441e-05	5.93314e-05
36	A	6.41124e-05	0.00016898		36	A	0.000155217	1.89496e-05		36	A	8.98367e-05	9.17351e-05
37	G	0.000159697	0.000314754		37	G	-3.34595e-05	0.000189713		37	G	4.48235e-05	2.47593e-05
38	C	0.000131339	0.00025639		38	C	3.32646e-05	3.75166e-05		38	C	0.000267602	9.27773e-05
39	C	0.00106474	0.000405684		39	C	0.00140857	0.00106414		39	C	0.00143255	0.00119597
40	C	0.00163174	0.00153448		40	C	-0.000151478	0.000287067		40	C	4.09096e-05	0.00033995
41	T	-0.000420039	0.000414408		41	T	-1.60348e-05	0.000218304		41	T	-0.000453873	0.00039881
42	A	1.22397e-05	1.22397e-05		42	A	-1.98273e-05	1.98273e-05		42	A	-3.8067e-05	3.8067e-05
43	G	-0.000183745	0.000266538		43	G	0.000122827	0.000153958		43	G	8.99067e-05	0.000228143
44	T	3.34412e-05	3.34412e-05		44	T	0.000423621	0.000158411		44	T	0.000140258	0.000168845
45	A	0.000228834	0.000247765		45	A	-0.000192915	0.000151563		45	A	-0.000265914	7.96142e-05
46	A	0.000145596	0.000104539		46	A	-1.84028e-05	0.000111829		46	A	3.76874e-05	0.000130009
47	G	0.000271125	0.000249609		47	G	3.51876e-05	3.51876e-05		47	G	0.000624946	0.000314033
48	C	-0.000240623	0.00038141		48	C	-5.35366e-05	0.000368134		48	C	-0.000256034	4.38578e-05
49	G	0.000710943	0.000261061		49	G	0.0095715	0.00923479		49	G	0.00618322	0.00573387
50	A	1.46308e-05	1.46308e-05		50	A	0.000131095	0.000131614		50	A	0.000344617	0.000293322
51	G	0.00055556	0.000800536		51	G	0.00065018	0.000763737		51	G	0.00152621	0.00145437
52	G	0.000666473	0.000558993		52	G	-5.60501e-05	5.60501e-05		52	G	0.00123075	0.00103118
53	C	-3.94184e-05	0.000168886		53	C	-0.000111423	6.40646e-05		53	C	2.9722e-05	0.000456737
54	T	-0.000101889	9.864e-05		54	T	-1.25726e-05	0.000161938		54	T	-0.000117649	9.20619e-05
55	C	0.000152224	0.000314102		55	C	-1.15394e-05	0.00016302		55	C	-2.88063e-05	0.000148664
56	T	-9.36024e-05	0.000451505		56	T	-0.000196562	0.000179033		56	T	-0.000357843	0.000272808
57	A	1.57599e-05	1.57599e-05		57	A	0.000305257	0.000230973		57	A	-1.15493e-07	1.15493e-07
58	A	0.00010811	0.000155283		58	A	-0.000140544	0.000102035		58	A	9.10154e-05	8.90573e-05
59	A	-3.52547e-05	3.52547e-05		59	A	3.45643e-05	3.45643e-05		59	A	0.000134755	8.77456e-05
60	A	-6.63902e-05	0.000116401		60	A	-4.5684e-05	0.000131499		60	A	1.96308e-05	1.6536e-05
61	A	-2.15349e-05	2.15349e-05		61	A	2.66133e-05	0.000175384		61	A	0.000291793	0.000291932
62	G	0.000171421	7.655e-05		62	G	0.000709011	0.000391357		62	G	0.000567878	0.000168067
63	C	-6.816e-05	0.000191635		63	C	0.000120272	0.000321113		63	C	6.77259e-05	0.000217519
64	A	-3.89001e-05	3.89001e-05		64	A	0.00259484	0.00270035		64	A	0.00244613	0.00249866
65	T	-0.000326784	0.000127467		65	T	-0.000156855	0.000135088		65	T	-9.59557e-05	0.000239387
66	G	0.000197025	0.000772105		66	G	0.00302296	0.00312381		66	G	0.00409024	0.00371048
67	G	4.28703e-06	4.52826e-05		67	G	0.000391864	0.000182807		67	G	0.000290559	0.000111656
68	C	0.000310199	1.31706e-05		68	C	0.000290676	6.76918e-05		68	C	0.000415472	0.000248394
69	T	-9.77073e-05	5.1247e-05		69	T	-4.0848e-05	6.78661e-05		69	T	3.12096e-06	0.00015381
70	G	0.000433704	0.000433704		70	G	-0.000176715	0.000176715		70	G	0.000231177	0.000343277
71	A	2.36464e-05	0.000144074		71	A	-7.01061e-05	7.01061e-05		71	A	7.91608e-05	0.000194077
72	G	-0.000121573	8.7011e-05		72	G	0.000273177	0.000405338		72	G	5.1737e-05	0.000214692
73	C	0.000104658	9.28198e-05		73	C	-3.66065e-05	3.66065e-05		73	C	0.000477539	7.11173e-05
74	T	-7.85796e-05	0.000116659		74	T	9.52864e-05	0.00023646		74	T	0.000195117	9.82616e-05
75	G	0.000520107	0.000593917		75	G	0.00030744	0.000128296		75	G	0.000907083	0.000363076
76	A	-2.0716e-05	0.000130565		76	A	-2.46504e-05	0.000282086		76	A	-0.000122753	0.000235279
77	G	0.000572594	0.000145292		77	G	0.000867754	0.000429448		77	G	1.72717e-05	1.72717e-05
78	A	0.000597774	0.000392974		78	A	0.000503491	0.000930099		78	A	-0.000114167	0.000244594
79	T	7.97094e-05	2.53577e-05		79	T	5.22254e-06	8.89481e-05		79	T	4.78197e-05	0.000171771
80	G	0.00728848	0.00754628		80	G	0.000937369	0.000827667		80	G	0.000575687	0.00134555
81	G	0.0018779	0.00169373		81	G	3.50407e-05	0.000742989		81	G	0.000150254	0.000114698
82	G	-0.000240413	8.46026e-05		82	G	-0.000161703	0.000128307		82	G	-0.000179865	0.000144494
83	T	-0.000224992	0.000171632		83	T	-0.000135354	0.000188653		83	T	-0.000312333	0.000285823
84	G	0.00271867	0.0025003		84	G	-1.67728e-05	8.76838e-05		84	G	0.000595357	0.000140944
85	G	0.000713747	0.000634656		85	G	0.00494296	0.00505063		85	G	0.00320566	0.00319028
86	G	0.000189303	0.000270621		86	G	0.000395452	0.000280435		86	G	7.69632e-05	0.00031929
87	C	0.000228741	6.18496e-05		87	C	-7.32333e-06	0.00012038		87	C	0.00019261	9.83139e-05
88	T	6.71463e-06	9.99169e-06		88	T	0.000200763	8.95526e-05		88	T	-6.41202e-05	0.000121432
89	T	-0.000287678	0.000337847		89	T	7.21282e-05	0.000361309		89	T	-0.000201221	0.00038169
90	C	-2.34515e-05	2.34515e-05		90	C	5.45403e-05	0.000175015		90	C	0.000458792	0.000469046
91	T	0.000208233	0.000183493		91	T	0.000398148	0.000372228		91	T	0.000103391	0.000103391
92	C	0.000576028	0.000391067		92	C	-0.000103195	0.000263009		92	C	-0.000105541	0.000241161
93	T	0.000294684	0.000170766		93	T	-7.15674e-05	7.15674e-05		93	T	0.000128877	0.000156703
94	G	0.0012728	0.000703701		94	G	-0.000166335	2.36637e-05		94	G	3.27431e-05	0.000257163
95	A	0.000262039	7.41568e-05		95	A	7.69762e-05	0.000260468		95	A	-0.000155771	8.51546e-05
96	G	-4.36802e-05	6.32484e-05		96	G	0.000116754	0.000141968		96	G	2.91771e-05	0.000214947
97	C	0.000265119	0.000177556		97	C	0.00382075	0.00386908		97	C	0.00418712	0.00431507
98	G	0.000226376	0.00026348		98	G	0.00307778	0.00318147		98	G	0.00364487	0.0037853
99	C	0.000325784	0.000156434		99	C	0.000328563	0.00022986		99	C	0.000126003	9.99565e-05
100	T	-0.000125787	0.000111249		100	T	4.16392e-05	0.000273677		100	T	-0.000157615	0.000208191
101	T	0.000130594	0.000180381		101	T	-0.000135401	0.000364779		101	T	-0.000152314	0.000357031
102	C	0.000234755	7.49339e-05		102	C	-3.92275e-05	3.92275e-05		102	C	0.000547706	0.000451605
103	T	6.2645e-05	3.68231e-05		103	T	-1.78111e-05	0.000335189		103	T	-4.01588e-05	0.000153223
104	A	-0.000114517	8.81468e-05		104	A	4.5577e-05	0.000191466		104	A	-1.01577e-05	2.31961e-05
105	A	-0.000207244	4.01148e-05		105	A	5.88723e-05	9.19856e-05		105	A	-8.33038e-05	0.000169493
106	A	5.21665e-05	0.000107447		106	A	9.05589e-05	0.000202144		106	A	-1.50232e-05	0.000135823
107	A	-9.69804e-05	9.48664e-05		107	A	0.000241483	0.000261108		107	A	0.000309824	0.000484822
108	T	-0.000102723	0.000132325		108	T	-6.76851e-05	7.47906e-05		108	T	-1.37224e-05	0.0001561
109	G	-0.000113236	0.000392222		109	G	0.000258786	0.000192379		109	G	0.000311582	0.000278736
110	C	-0.000312529	0.00028667		110	C	0.00270673	0.00281303		110	C	0.00243099	0.00247022
111	G	0.000662981	0.000200906		111	G	0.000969199	0.000498743		111	G	0.000624556	0.00044861
112	C	-9.61352e-06	4.61416e-05		112	C	0.00014858	0.000151121		112	C	0.000199696	0.000148089
113	T	1.77983e-05	0.000167483		113	T	0.000281325	0.000255767		113	T	0.000165401	0.000125956
114	A	0.000537312	0.000271514		114	A	-1.35898e-06	1.35898e-06		114	A	0.000104333	0.00010477
115	A	6.42147e-05	0.00024573		115	A	-9.03582e-05	9.03582e-05		115	A	-0.00010678	0.00010678
116	A	0.000260514	0.000204908		116	A	0.000931539	0.000806815		116	A	2.97398e-05	0.000144704
117	C	0.000340171	2.80264e-05		117	C	0.000367121	0.000169914		117	C	0.00155734	0.000468175
118	T	-0.00021063	0.000194767		118	T	-0.000124502	0.000228668		118	T	0.000604058	0.000215931
119	G	0.000393703	0.000682759		119	G	0.000395047	0.00034865		119	G	0.000164957	0.000369908
120	A	0.000665257	0.000269974		120	A	0.000480553	0.000320962		120	A	0.000374781	0.00014797
121	G	0.00171145	0.00133931		121	G	-0.000249405	0.000881204		121	G	7.82851e-05	0.000172926
122	G	0.00035463	0.000256505		122	G	0.00023503	0.000292335		122	G	0.000229969	0.000143976
123	T	0.000948677	0.000842233		123	T	0.00108662	0.00197781		123	T	-5.59337e-05	0.00166686
124	G	0.000365603	0.000568105		124	G	0.00011247	0.000125506		124	G	-0.000129001	5.49631e-05
125	A	-0.000187258	2.5277e-05		125	A	0.000703276	0.00048817		125	A	-0.000296907	0.00013485
126	T	0.000394878	0.000226455		126	T	-2.31211e-06	2.31211e-06		126	T	0.000171449	0.000123371
127	T	0.000192552	0.00019434		127	T	0.000261414	0.000240525		127	T	0.000410128	0.000411206
128	A	-5.38931e-05	5.38931e-05		128	A	8.44987e-05	0.000143877		128	A	0.000188163	0.000176991
129	C	0.000167915	0.00012163		129	C	-0.00020651	4.05061e-05		129	C	-8.1592e-05	0.000149291
130	T	0.000169096	0.000138862		130	T	0.000168513	0.000104858		130	T	0.000271574	0.000272544
131	C	0.00103743	0.00101513		131	C	-7.4076e-05	0.000107394		131	C	0.000366495	2.17884e-05
132	T	0.000243556	0.000154329		132	T	0.000369549	0.000219108		132	T	-6.08034e-05	0.00019052
133	G	0.000687659	0.00053287		133	G	-0.000213838	0.000125424		133	G	0.000543781	0.000438633
134	A	-0.000222074	2.96982e-05		134	A	-0.000230184	0.000177366		134	A	7.97748e-05	8.61453e-05
135	G	0.000991227	0.00123659		135	G	0.000248326	0.000297209		135	G	0.000180483	8.42113e-05
136	G	-0.000129421	0.000102982		136	G	-2.79461e-05	4.28551e-05		136	G	0.000372829	5.88609e-05
137	T	7.68303e-05	0.00012507		137	T	-7.73668e-05	0.000129818		137	T	0.000233641	0.000142014
138	A	-3.77937e-05	6.52443e-05		138	A	0.000233031	6.37247e-05		138	A	0.000436699	0.000314571
139	A	0.000148316	9.47498e-05		139	A	-3.84647e-05	6.44885e-05		139	A	0.000214886	5.87504e-05
140	G	0.000238819	0.000147043		140	G	-0.000135664	9.59022e-05		140	G	0.000565408	7.26653e-05
141	C	0.000267	7.45273e-05		141	C	-1.04321e-06	0.000146188		141	C	0.000555856	0.000286783
142	A	-7.76449e-05	0.0001035		142	A	0.00399101	0.00394338		142	A	0.0046476	0.00419317
143	A	3.35057e-05	4.12207e-05		143	A	-0.000152467	0.000150129		143	A	0.000216684	0.000369285
144	A	-3.91567e-05	6.06712e-05		144	A	-0.000180159	9.02171e-05		144	A	0.000440266	0.000382375
145	G	0.000304936	0.00015567		145	G	0.000233169	0.000470575		145	G	0.0008576	0.000437053
146	C	-3.95753e-05	6.28181e-05		146	C	0.000526128	0.000278587		146	C	0.000730621	0.000281254
147	T	0.000236258	0.000167821		147	T	-1.95227e-05	1.95227e-05		147	T	0.000240706	0.000267373
148	G	0.000919752	0.000801542		148	G	0.000127615	0.000347723		148	G	0.000255918	0.000199898
149	G	0.000412465	0.000980379		149	G	0.00408248	0.00402107		149	G	0.00404942	0.00417955
150	G	8.12012e-05	0.000153293		150	G	-0.000468793	0.00033795		150	G	-0.00014292	0.000357355
151	C	4.14147e-05	0.000212536		151	C	-0.000236649	6.7499e-05		151	C	0.000184101	0.000275799
152	T	0.000212284	0.000214065		152	T	0.000248377	0.000103058		152	T	0.000376312	0.00040339
153	T	6.16567e-07	0.000153567		153	T	-0.000186766	0.000184707		153	T	0.000300656	0.000304663
154	G	0.00136558	0.000262501		154	G	0.000233204	0.000257429		154	G	0.000485084	0.000249484
155	A	0.00032461	0.000237778		155	A	0.000175025	0.000195908		155	A	-3.13304e-05	0.000150914
156	G	-5.14741e-07	0.00012375		156	G	-0.000402802	0.000307824		156	G	-0.000485191	0.000229079
157	C	-0.00044945	0.000200145		157	C	-0.00012681	0.000185032		157	C	0.000836711	0.00104087
158	C	0.00118146	0.000867654		158	C	0.000603625	0.000685211		158	C	0.000480847	0.0004195
159	A	-0.000111381	0.000226957		159	A	-0.000175753	0.000222069		159	A	2.84614e-05	0.000150543
160	A	0.000114615	9.01616e-05		160	A	0.000134351	0.000111887		160	A	0.000235638	0.000289957
161	A	0.000138624	3.63452e-05		161	A	-0.00024504	0.000164691		161	A	0.000181092	6.98303e-05
162	A	-4.93307e-07	4.93307e-07		162	A	-1.88339e-05	1.88339e-05		162	A	0.000151073	8.61909e-05
163	T	-5.24477e-05	5.24477e-05		163	T	-3.75909e-05	3.75909e-05		163	T	8.1003e-05	0.000166171
164	G	0.000934472	0.000181203		164	G	0.000107539	0.00019567		164	G	0.000435731	0.000518619
165	A	0.000276921	0.000215437		165	A	0.000387591	0.000176767		165	A	0.000266854	0.000267858
166	A	-0.00015465	0.000106271		166	A	-0.000120669	9.19248e-05		166	A	-5.37262e-05	0.000362408
167	G	-0.000121631	0.000204741		167	G	8.80726e-06	0.000249332		167	G	0.000122956	0.000389879
168	T	0.000150484	9.32669e-05		168	T	-2.17018e-05	7.64568e-05		168	T	6.22181e-05	0.000133733
169	A	-1.58102e-05	0.000132529		169	A	0.000100348	0.000236994		169	A	-9.66827e-05	0.000129501
170	G	0.00115805	0.000477256		170	G	0.000432944	0.000218493		170	G	0.000170822	0.000170822
171	A	-3.04653e-05	0.000324763		171	A	-0.000106432	6.07927e-05		171	A	-0.000233264	0.000161103
172	C	3.62131e-05	0.000431604		172	C	-7.50514e-05	0.00026297		172	C	5.00056e-05	0.000404394
173	T	-0.000176806	7.24146e-05		173	T	-0.000226554	4.95573e-05		173	T	-9.38295e-05	0.000306028
174	G	0.000263287	0.000459922		174	G	4.38003e-05	2.55409e-05		174	G	0.000383994	0.000445817
175	T	0.00022805	0.000204318		175	T	0.000366371	0.000196163		175	T	-5.2123e-05	5.2123e-05
176	A	0.000206217	0.000232706		176	A	9.19802e-05	5.6453e-05		176	A	2.25632e-05	1.4578e-05
177	A	0.000367257	0.000236551		177	A	-1.96835e-05	1.96835e-05		177	A	8.41163e-05	0.000167965
178	T	0.000224757	0.000117637		178	T	-5.24122e-05	7.45611e-05		178	T	0.000167576	0.000536191
179	G	0.00137772	0.000609338		179	G	-0.00012295	0.000163582		179	G	-8.59414e-05	9.32605e-05
180	A	-0.000127907	8.16002e-05		180	A	-9.55074e-05	9.20887e-05		180	A	-7.69957e-05	0.000102292
181	A	-8.98924e-06	7.82194e-05		181	A	0.000185158	0.000141665		181	A	0.000275855	0.000402893
182	C	-0.000264623	0.000192959		182	C	-0.000129818	0.000287774		182	C	2.80073e-07	0.000320708
183	T	-0.000184956	0.000183614		183	T	3.14769e-05	6.03341e-05		183	T	-5.46838e-05	0.000107768
184	G	0.00188466	0.00193569		184	G	1.47394e-05	0.000388112		184	G	0.000121395	0.00054404
185	G	0.000448264	0.000402256		185	G	0.000300986	0.000212446		185	G	0.000375902	0.000196309
186	A	-0.000238252	0.000143775		186	A	-0.000419689	0.000213378		186	A	5.31587e-05	0.000497645
187	A	-5.88803e-05	0.000251887		187	A	-0.000135901	0.000211944		187	A	-8.29205e-05	0.000276013
188	T	-3.48921e-05	3.48921e-05		188	T	0.000130341	0.000109849		188	T	0.000216727	0.000117487
189	G	0.000623886	0.000549335		189	G	-7.59303e-05	0.000132211		189	G	2.04478e-05	0.000156264
190	A	-2.97838e-06	0.000137694		190	A	0.000246883	8.77688e-05		190	A	-0.000146231	8.04186e-05
191	G	0.000140241	0.000227373		191	G	-4.80427e-05	0.000255649		191	G	0.000351715	0.000388019
192	C	0.000715737	0.000463777		192	C	3.97774e-05	0.000200123		192	C	0.000394442	0.000196452
193	T	-5.98369e-05	0.000112131		193	T	3.31565e-05	0.00017476		193	T	0.000700038	0.000669647
194	G	0.00161613	0.00100318		194	G	0.000149716	9.19485e-05		194	G	0.00016302	0.000222092
195	G	0.000727341	0.000755912		195	G	-0.000120008	0.000123121		195	G	3.0716e-05	3.21893e-05
196	G	0.000135013	6.19361e-05		196	G	0.000128609	0.000179212		196	G	0.000176796	8.05428e-05
197	C	-0.000234379	0.000316073		197	C	-0.000238383	0.00034634		197	C	-0.000395372	0.000247292
198	C	0.00101971	0.000865882		198	C	0.00111077	0.00119047		198	C	0.000603036	0.000193993
199	G	0.000213466	0.000372881		199	G	3.86772e-05	0.000200874		199	G	-2.2348e-05	0.000315243
200	C	0.000161036	0.000233881		200	C	-0.000236796	0.000210423		200	C	-0.000202392	0.000227496
201	T	-3.83949e-05	0.000261261		201	T	9.92541e-05	0.00019567		201	T	-0.00020849	0.000316236
202	A	-3.82076e-05	5.78735e-05		202	A	7.50298e-05	0.000289266		202	A	0.000263436	0.000315296
203	A	0.000246797	0.000158264		203	A	-0.00012422	7.95712e-05		203	A	3.95219e-05	3.049e-05
204	G	0.00034876	0.00038503		204	G	0.000406085	0.000181513		204	G	0.000773617	0.000198866
205	C	0.000302861	2.13863e-05		205	C	0.00110113	0.000510429		205	C	0.00262314	0.000129795
206	T	-0.000160651	0.000197609		206	T	-0.000128801	0.000212949		206	T	-4.15706e-05	6.1211e-05
207	A	-0.000250216	0.000285382		207	A	-0.000127013	1.81063e-05		207	A	-0.000160535	0.000328428
208	A	-8.62896e-05	0.000111331		208	A	0.000137599	0.000318175		208	A	-7.92559e-05	0.000156397
209	A	0.000111971	0.000113281		209	A	0.00150849	0.00137698		209	A	0.000302064	0.000245507
210	C	-0.000103139	0.000267688		210	C	5.98682e-05	0.00021103		210	C	0.000429832	0.000198165
211	T	0.000132195	0.000113189		211	T	0.000175089	0.000320749		211	T	-6.21919e-05	0.000156343
212	A	-5.95464e-05	0.000118638		212	A	6.32436e-05	0.000173442		212	A	0.000171044	6.9676e-05
213	G	0.00062275	0.000706379		213	G	0.00161641	0.001576		213	G	0.00137167	0.00130818
214	G	-0.000111899	0.000201781		214	G	-0.000306053	0.000297355		214	G	0.000171503	0.00022627
215	C	0.000192666	0.000346794		215	C	0.000120005	0.000216669		215	C	5.10837e-06	0.000249228
216	T	0.000330112	0.000278924		216	T	-5.07148e-05	0.000185696		216	T	0.000278912	0.000296063
217	G	0.000869911	0.000383458		217	G	0.00520486	0.00499674		217	G	0.00480066	0.00474491
218	G	0.000460203	0.000124576		218	G	-7.0765e-06	7.86213e-05		218	G	0.000675677	0.000200273
219	C	0.000182199	0.000212817		219	C	0.000616909	0.000517127		219	C	0.000241181	0.000100452
220	T	0.000399045	0.000178635		220	T	0.000235414	9.54176e-05		220	T	4.94836e-05	4.94836e-05
221	T	3.86755e-05	4.93439e-05		221	T	-0.000236219	0.000158102		221	T	-0.00018447	0.000198864
222	A	-5.07923e-05	5.07923e-05		222	A	0.000155615	0.000262201		222	A	4.68712e-05	0.000128904
223	A	1.32808e-06	0.000194883		223	A	-5.7343e-06	0.000124247		223	A	0.000118765	0.000265254
224	C	7.46898e-05	0.000109683		224	C	0.000377535	0.00045878		224	C	0.0006624	0.000334795
225	C	0.00125801	0.00151129		225	C	0.000332481	0.000423306		225	C	0.000317698	0.000421848
226	G	0.0010248	0.00116325		226	G	2.2181e-05	0.000308089		226	G	0.000825896	0.000412584
227	A	0.000242357	0.00018719		227	A	8.51778e-05	0.000203714		227	A	-0.000122303	9.8823e-05
228	G	4.88123e-05	3.17534e-05		228	G	5.67807e-05	0.000146958		228	G	0.000124431	0.000141989
229	A	0.000519204	0.000252044		229	A	3.3243e-05	0.000100938		229	A	0.000115817	6.21288e-05
230	T	0.00030211	0.000189954		230	T	0.000247652	0.00015627		230	T	0.000237639	0.000237212
231	G	0.00104246	0.000850394		231	G	3.94319e-06	9.62865e-05		231	G	-8.64826e-05	4.6821e-05
232	A	0.000266089	8.8112e-05		232	A	0.000772031	0.000369517		232	A	5.35585e-05	0.00016259
233	G	0.00022064	0.00030459		233	G	-0.000136039	0.000208809		233	G	0.000176532	0.000110027
234	C	0.000222874	0.000281258		234	C	0.000137942	0.000298631		234	C	0.000888884	0.000216773
235	C	0.000705025	0.00061723		235	C	0.000509495	0.000521972		235	C	0.00102071	0.000756738
236	A	-0.000124854	7.86948e-05		236	A	-1.88567e-05	0.000174692		236	A	7.18688e-05	0.00017455
237	A	0.000150859	0.00026323		237	A	1.0097e-05	0.000296642		237	A	3.00875e-05	0.000338561
238	A	-3.79315e-05	6.1666e-05		238	A	0.000389699	0.000205892		238	A	4.24287e-05	0.000129768
239	C	-2.18129e-05	7.25977e-05		239	C	0.000203927	0.000140016		239	C	0.00145579	0.000191435
240	T	-2.37459e-05	3.94105e-05		240	T	-1.76358e-05	0.000172954		240	T	0.00013386	8.8273e-05
241	G	0.00189024	0.00185015		241	G	0.000213121	0.000187637		241	G	0.000155504	0.00012078
242	G	0.000528443	0.000307258		242	G	0.000201076	0.000259248		242	G	0.00054453	0.000308118
243	A	0.00014881	7.64816e-05		243	A	6.57405e-05	4.72109e-05		243	A	0.000328536	0.00011725
244	A	0.000157058	0.000113372		244	A	0.000226731	5.52041e-05		244	A	0.000278081	0.000150937
245	T	0.00034007	7.54987e-05		245	T	0.000231393	9.32343e-05		245	T	0.000150306	0.000254882
246	G	0.000868784	0.000649586		246	G	0.000622638	0.00033349		246	G	0.000471641	0.000203179
247	A	0.000527507	0.000198757		247	A	9.73618e-05	0.000122295		247	A	0.00019571	0.000296198
248	A	-0.000113463	0.000216015		248	A	0.00728022	0.0072092		248	A	0.00613145	0.00620466
249	C	0.000269609	0.000186044		249	C	0.00029143	0.000217541		249	C	0.00019546	9.79309e-05
250	T	-0.000157146	9.12124e-05		250	T	-6.06293e-06	0.000194735		250	T	0.00010854	0.000249704
251	T	0.000172068	0.00021867		251	T	0.000160576	9.60443e-05		251	T	3.76858e-05	9.05035e-05
252	C	0.000532245	0.000141121		252	C	-0.000109819	7.91375e-05		252	C	0.000339828	0.000230855
253	A	-0.00013656	0.000212999		253	A	-0.000189768	0.000167261		253	A	-0.000311792	0.00012268
254	T	-0.000107866	5.43675e-05		254	T	-0.000352196	0.000348705		254	T	-0.00029276	0.000412388
255	T	-0.000247573	0.000407039		255	T	-0.000137969	0.000134524		255	T	-0.000148786	0.000332178
256	A	-0.000175518	0.000150401		256	A	-0.000191873	0.000144441		256	A	1.52227e-05	0.000302676
257	A	0.000564157	0.000308183		257	A	-0.000101821	5.09798e-05		257	A	0.000163967	8.29056e-05
258	T	2.01072e-05	0.000132696		258	T	0.00140451	0.00140619		258	T	2.54415e-05	0.000190032
259	C	3.2268e-05	0.000261535		259	C	6.08726e-05	0.000256536		259	C	0.000200091	0.000362881
260	T	0.000150047	7.76179e-05		260	T	0.000321531	5.24377e-06		260	T	0.000787009	0.00052167
261	A	-5.18322e-05	0.000237585		261	A	7.3787e-05	0.000130532		261	A	0.000251826	0.000461244
262	G	0.00134188	0.00188269		262	G	-0.000186931	0.00042417		262	G	0.000228228	0.000591698
263	G	-0.000181239	0.00015668		263	G	0.000364829	8.97549e-05		263	G	-0.000131827	0.000185386
264	T	0.000184673	0.000223499		264	T	0.00039954	0.000213924		264	T	-4.34465e-05	5.63289e-05
265	T	-0.000435702	0.000123495		265	T	-0.000346317	0.000234043		265	T	-0.000592508	0.000111816
266	G	0.000240441	0.00013363		266	G	0.000163025	0.000162379		266	G	0.000568782	0.000145926
267	A	4.74956e-05	0.000116098		267	A	9.60185e-05	0.000119565		267	A	-2.48143e-05	3.58014e-05
268	A	-3.21104e-05	0.000150385		268	A	-7.0332e-05	9.19161e-05		268	A	6.78522e-05	0.000117213
269	T	0.000109312	8.75754e-05		269	T	0.000224962	8.97336e-05		269	T	0.000259452	6.14013e-05
270	A	0.000125512	6.61738e-05		270	A	1.90007e-05	0.000161539		270	A	2.01231e-05	0.000178864
271	G	0.00100506	0.0010937		271	G	-6.68857e-06	0.000157002		271	G	-0.000268591	9.99172e-05
272	A	-8.74459e-05	0.000205401		272	A	-6.42997e-05	0.00010153		272	A	0.000328327	0.000332128
273	G	0.000482048	0.00022155		273	G	0.000151163	9.21211e-05		273	G	0.000610463	0.000158886
274	C	6.23414e-05	0.000171902		274	C	0.000233206	0.000193565		274	C	0.000825301	0.000462872
275	T	-7.06381e-05	6.40612e-05		275	T	-2.05903e-05	0.000205862		275	T	-0.000275032	1.57034e-05
276	A	2.55117e-05	0.000128973		276	A	-5.10672e-05	4.95382e-05		276	A	0.000201773	0.000194632
277	A	0.000126266	0.000189612		277	A	-5.94618e-05	0.000179777		277	A	3.48016e-05	0.000183178
278	A	0.000299459	0.000199253		278	A	0.000516336	0.000539723		278	A	0.000126183	7.07397e-05
279	C	0.00010295	8.35052e-05		279	C	0.000427946	0.000254731		279	C	0.00113356	0.000476016
280	T	0.000241821	1.40046e-05		280	T	0.000215498	8.56954e-05		280	T	0.000397898	6.22661e-05
281	C	0.000746837	0.000686054		281	C	0.000123743	0.00015397		281	C	1.48337e-05	0.000209409
282	T	8.43789e-05	9.39993e-05		282	T	0.000110168	0.000269488		282	T	0.000163948	0.000320146
283	A	0.000169863	0.000195511		283	A	0.000145355	0.000145642		283	A	5.44244e-05	0.000117354
284	C	7.15365e-05	0.000164349		284	C	3.92511e-05	0.00017862		284	C	0.000163024	0.000200346
285	T	-6.61083e-06	0.000129883		285	T	0.000864674	0.000587025		285	T	0.000281303	0.00039383
286	G	0.000119381	0.000221141		286	G	-6.46803e-06	0.000224109		286	G	0.000353876	0.000292738
287	C	1.50477e-05	0.000140852		287	C	-0.000175728	8.95209e-05		287	C	0.000262975	0.000140309
288	C	0.000915689	0.000634276		288	C	0.000771061	0.00119172		288	C	0.000241661	0.000388724
289	T	-0.000103642	7.23295e-05		289	T	-0.000173352	0.000159376		289	T	0.000102304	0.00023376
290	A	3.71905e-05	0.000133492		290	A	-9.19726e-05	7.13507e-05		290	A	0.00011328	0.00029562
291	C	3.72468e-05	0.000117762		291	C	0.000288362	8.50112e-05		291	C	0.000426262	0.000168711
292	A	-1.6307e-05	0.000164909		292	A	-2.82807e-05	0.000154564		292	A	-7.26993e-05	0.000106165
293	C	5.25076e-06	0.000137327		293	C	0.000156849	0.000198161		293	C	0.00200092	0.000496951
294	T	-5.3977e-05	4.79227e-05		294	T	0.000370401	0.000290195		294	T	0.000107692	0.000231606
295	G	0.00241444	0.0014995		295	G	0.000209015	0.000408728		295	G	-3.45766e-05	0.00029411
296	G	0.000155553	0.000259907		296	G	-0.000123525	6.49788e-05		296	G	0.000111179	0.000191452
297	A	0.000194402	0.000290677		297	A	0.000382875	0.00039416		297	A	0.000155565	0.000144506
298	C	-0.000188368	2.39224e-05		298	C	-0.000141538	7.05481e-06		298	C	-1.07892e-05	0.000145126
299	T	3.7666e-05	2.51292e-05		299	T	-7.56756e-05	4.09134e-05		299	T	0.000499585	0.000542596
300	G	-0.000233972	0.000230807		300	G	0.000258175	0.00018282		300	G	0.000570434	0.000388807
301	T	-0.000174062	4.13022e-05		301	T	-0.000176565	0.000160894		301	T	-5.52921e-06	3.56444e-05
302	T	6.89715e-05	0.00012017		302	T	-6.07086e-05	0.00010578		302	T	0.000157185	7.97301e-05
303	C	0.000644059	0.000496506		303	C	0.000196285	0.000172262		303	C	0.00165103	0.000391463
304	T	4.161e-05	0.000260372		304	T	0.000241977	0.000150303		304	T	-3.94239e-05	0.000315118
305	G	0.00061459	0.000445808		305	G	0.000169445	0.000431315		305	G	2.87721e-05	9.68323e-05
306	A	-0.000261156	8.06661e-05		306	A	-0.000441111	0.000244968		306	A	1.42061e-05	0.000285915
307	G	-0.000148979	0.00014139		307	G	-4.14957e-06	0.000147658		307	G	0.000904083	0.000195381
308	C	0.000290314	9.38919e-05		308	C	0.00222819	2.02886e-05		308	C	0.0120027	0.00113978
309	T	0.000202121	5.84613e-05		309	T	2.18576e-05	8.21143e-05		309	T	0.000223047	0.000235162
310	G	0.000533009	0.000503399		310	G	-8.33251e-05	0.000193339		310	G	-9.75033e-05	0.000378508
311	A	-0.000941494	0.000570161		311	A	0.00038725	0.00103096		311	A	0.00115162	0.00104868
312	G	0.000216997	0.000107968		312	G	0.000324519	0.00020478		312	G	0.000480209	0.000330392
313	A	-0.000310533	0.00123437		313	A	0.000146251	0.00179578		313	A	0.00266053	0.00174087
314	T	-3.394e-05	5.59497e-05		314	T	-7.36253e-05	0.000106655		314	T	7.18179e-05	7.57301e-05
315	G	0.000758435	0.00108861		315	G	0.000311563	0.000294314		315	G	0.000251356	0.000299654
316	A	0.000199812	0.000404617		316	A	0.000359815	0.000217231		316	A	3.79649e-05	0.000137676
317	G	-0.000109572	0.000234036		317	G	0.000284824	0.000390032		317	G	0.000950577	6.1903e-05
318	C	-5.03438e-05	0.000344984		318	C	0.000643494	0.000504885		318	C	0.000808723	0.000288133
319	T	-7.34567e-05	0.000185211		319	T	-3.57652e-05	1.8423e-05		319	T	-0.000120887	0.000161529
320	G	0.00419916	0.00402192		320	G	-0.000327369	0.000631409		320	G	0.000122298	0.000930197
321	G	0.00799461	0.00803759		321	G	0.000188648	0.00102804		321	G	0.00192834	0.000451287
322	G	0.00178348	0.0016015		322	G	0.000308912	0.000373327		322	G	0.00119395	0.000269347
323	G	-9.25655e-05	0.000321072		323	G	0.000332526	0.00041324		323	G	0.000529669	0.000296441
324	T	-0.000367965	6.87109e-05		324	T	-0.000142825	0.000149644		324	T	0.00022403	0.00062176
325	G	0.00100096	0.00124321		325	G	-0.000286529	0.000189568		325	G	0.000458333	0.000252664
326	A	-0.00019596	0.000146432		326	A	-0.00010647	0.000186523		326	A	-5.15237e-06	0.000128986
327	G	-4.0419e-05	7.64307e-05		327	G	0.000143339	0.000143681		327	G	0.000537958	0.00032471
328	C	0.000560767	0.000283433		328	C	0.0005481	0.000231826		328	C	0.000431979	0.000225758
329	T	0.000229325	0.000171021		329	T	0.000280018	0.000194375		329	T	0.000373862	0.000252918
330	C	0.00161302	0.00061453		330	C	0.000465477	0.00185574		330	C	0.00143657	0.00204146
331	A	4.02227e-05	0.000132023		331	A	0.000187987	5.82437e-05		331	A	0.000356632	0.000406399
332	G	7.2653e-05	0.00010051		332	G	0.00040597	0.000205459		332	G	0.00326951	0.000843785
333	C	0.000232448	0.000188861		333	C	0.00111522	6.27025e-05		333	C	0.00511316	0.00111491
334	T	-3.80737e-05	0.000107087		334	T	-7.92124e-05	8.02138e-05		334	T	0.000342498	0.000136826
335	A	-0.000144877	0.000167469		335	A	9.86826e-05	0.000376806		335	A	0.000298338	0.000634164
336	T	-0.000173629	0.000369		336	T	0.00210604	0.00247074		336	T	0.00278057	0.00258744
337	G	0.000309199	0.000587246		337	G	0.000980497	0.000504917		337	G	0.0046592	0.00125523
338	C	0.000457013	0.000102366		338	C	0.00239995	0.000323501		338	C	0.00836338	0.0010298
339	T	0.000110508	7.3351e-05		339	T	-9.66506e-05	7.56922e-05		339	T	4.68792e-05	0.000184224
340	A	-0.000216596	0.000385869		340	A	0.000316072	0.000188968		340	A	0.00103744	0.000890418
341	C	2.06016e-05	0.000427752		341	C	0.00263351	0.00217374		341	C	0.00428719	0.00283399
342	G	-0.000379666	0.000686951		342	G	0.000167735	0.000460021		342	G	0.00114222	0.000662777
343	C	0.000367153	0.000107861		343	C	0.00185524	0.000355422		343	C	0.0071137	0.000324485
344	T	-0.00045029	0.000401961		344	T	-0.000147796	0.000634947		344	T	-0.000145798	0.000312332
345	G	0.000187331	0.000364582		345	G	0.000160617	0.000168203		345	G	0.00083153	0.000508877
346	T	0.000465953	0.000273004		346	T	0.00128393	0.000860699		346	T	0.000788562	0.000610715
347	G	0.000294987	0.000295901		347	G	0.000237264	0.000120298		347	G	0.000548612	7.83766e-05
348	T	-0.000140686	0.000191185		348	T	0.000737149	0.00103221		348	T	0.000714332	0.000549621
349	T	0.000351778	0.000150203		349	T	0.000121382	0.000109826		349	T	9.66285e-05	0.000192756
350	G	0.0049526	0.00529694		350	G	0.000616912	0.00034874		350	G	0.00157154	0.000720654
351	G	0.00707457	0.0070125		351	G	0.00028086	0.000657648		351	G	0.00175588	0.000990479
352	G	0.00250071	0.00220299		352	G	-0.000296845	0.00044114		352	G	0.00107463	0.000432409
353	G	0.000216207	0.000603886		353	G	-0.000111395	0.000259935		353	G	0.000393849	0.000377852
354	T	0.000547067	0.000211873		354	T	0.000515743	0.000285482		354	T	4.15649e-06	5.52603e-05
355	G	0.00132212	0.00102629		355	G	0.000683086	0.000280947		355	G	-0.000114129	0.000112648
356	A	-0.000201207	2.07552e-05		356	A	-0.000204104	3.06209e-05		356	A	2.28291e-05	0.000374341
357	G	-3.44479e-05	0.000121833		357	G	-3.47887e-05	0.000184737		357	G	0.00126289	0.000346068
358	C	0.000251564	0.000293613		358	C	0.00103817	6.6514e-05		358	C	0.00401749	0.00097392
359	T	-0.00072472	0.000872315		359	T	-0.00276825	0.00166202		359	T	-0.00203199	0.00101526
360	G	0.000648669	0.000648669		360	G	0.000162993	0.000107394		360	G	0.000719085	0.000374821
361	A	-0.000472146	0.000419867		361	A	-0.000176816	0.00037597		361	A	0.000111363	0.000445306
362	T	0.000289847	0.00095782		362	T	0.00107347	0.00185098		362	T	0.000162725	0.00205526
363	C	0.000726134	0.000334519		363	C	9.06026e-05	0.000365743		363	C	0.00226696	0.000751274
364	T	0.00138281	0.000422		364	T	-0.00403648	0.00397482		364	T	-0.00431979	0.00326082
365	G	0.000409125	0.000891453		365	G	0.000204173	0.000108875		365	G	5.85318e-05	0.000507935
366	A	-0.000454142	5.88875e-05		366	A	-0.000334853	0.000172909		366	A	7.68982e-05	0.00058135
367	A	-0.00052573	0.000167772		367	A	2.38413e-05	0.000330888		367	A	-0.000536497	0.000343109
368	A	-0.000655173	0.000271246		368	A	-0.000378608	0.000112934		368	A	-0.000202922	0.00069635
369	T	0.000270882	0.00011331		369	T	0.0004485	0.000390265		369	T	3.70053e-05	0.000212785
370	G	0.000600474	0.000508385		370	G	-0.000283049	4.82426e-05		370	G	2.8834e-05	0.000126796
371	A	0.000224208	0.000207924		371	A	1.04423e-06	0.000181349		371	A	0.000275609	0.000244589
372	G	-8.46079e-05	8.38761e-05		372	G	0.000577789	0.00013258		372	G	0.000866421	0.000242838
373	C	1.26152e-05	0.000494178		373	C	0.000577538	0.000312861		373	C	0.0015644	0.000526726
374	T	-3.2354e-05	0.000197337		374	T	-8.46497e-05	0.000119155		374	T	0.000139023	0.000148437
375	A	-0.00027755	0.000191278		375	A	-2.53776e-05	0.000321237		375	A	-0.000131198	0.000313767
376	C	0.000357646	0.000416034		376	C	0.000275347	0.000132626		376	C	0.000979258	0.000285462
377	T	0.000180377	0.000497573		377	T	0.000487783	0.000481287		377	T	0.000239764	0.000520719
378	C	0.000986737	0.000634834		378	C	0.00031324	0.000251889		378	C	0.000846294	0.000469367
379	T	-0.000264194	0.000109774		379	T	0.000469773	0.000245143		379	T	-0.000115131	0.000345435
380	G	0.00119187	0.00134403		380	G	0.00035956	0.000308033		380	G	-0.000308514	0.000212859
381	G	0.000556203	0.000829417		381	G	0.000510429	0.000347215		381	G	0.000574016	6.71323e-05
382	A	0.000100935	0.000294777		382	A	0.000175033	0.000306659		382	A	-0.000235041	0.000377806
383	G	0.000167943	0.000133025		383	G	0.000323849	0.000227055		383	G	0.000666304	0.00020603
384	T	6.30894e-05	0.000468504		384	T	9.94838e-05	0.000432283		384	T	-0.000135055	0.000105244
385	A	3.21787e-05	7.48548e-05		385	A	0.000592609	0.000379815		385	A	0.000523115	0.000573795
386	G	-4.95986e-05	8.35977e-05		386	G	0.000567967	0.000404382		386	G	0.00157301	0.00028837
387	C	-9.95333e-05	0.000452986		387	C	-0.000161688	0.000282235		387	C	0.00420869	0.00152879
388	T	-0.000234232	0.000244791		388	T	-0.000230578	0.00054295		388	T	-6.73404e-05	0.000645466
389	G	0.000477561	0.000349661		389	G	0.00017582	0.00031762		389	G	0.000130889	0.00039964
390	A	-2.61979e-05	0.000330307		390	A	0.000558302	0.000390735		390	A	0.000554073	0.000369362
391	G	-0.000103438	0.000135988		391	G	-4.17371e-05	5.20223e-05		391	G	0.000475995	0.000247754
392	A	0.00039591	0.000230034		392	A	0.0053136	0.00409566		392	A	0.00483933	0.00427238
393	T	5.23928e-05	0.000245325		393	T	0.000116113	0.00018855		393	T	1.61233e-05	0.00024439
394	G	0.00602523	0.00470359		394	G	0.000704048	0.00035912		394	G	0.000495727	0.00055705
395	G	0.00670877	0.0066425		395	G	-8.98608e-05	0.00191401		395	G	0.00123351	0.00066388
396	G	0.00151404	0.00214304		396	G	0.000558334	0.000340022		396	G	0.000389617	0.000595438
397	G	0.00296377	0.00238412		397	G	0.00487638	0.00350693		397	G	0.00406943	0.00190836
398	T	1.27189e-05	1.86904e-05		398	T	-0.000361287	0.000661562		398	T	-0.000505561	0.000607527
399	G	0.00167283	0.00171501		399	G	-5.09118e-05	0.000585227		399	G	0.000829621	0.00106447
400	A	-0.000222309	0.000203563		400	A	-0.000101415	0.000141197		400	A	-8.96652e-06	0.000904461
401	G	-0.000121391	0.000215127		401	G	0.000223463	0.000105574		401	G	0.000314927	0.000366838
402	A	0.00246373	0.00384993		402	A	0.00788415	0.00383684		402	A	0.0117091	0.00434091
403	T	-8.78245e-05	0.000643322		403	T	-0.000368908	0.000456773		403	T	-0.000230337	0.000537487
404	G	0.00582904	0.00612401		404	G	-0.000699297	0.000802823		404	G	0.002071	0.00121147
405	G	0.00833602	0.00700528		405	G	0.00171396	0.0012075		405	G	0.00277088	0.000975133
406	G	0.00163824	0.00207435		406	G	0.00043801	0.000998817		406	G	0.00172046	0.00207641
407	G	0.0011148	0.00118483		407	G	0.0031131	0.00213379		407	G	0.00348918	0.00362762
408	T	0.000356663	0.000345299		408	T	2.02993e-06	0.000458029		408	T	0.000578365	0.000342295
409	G	0.000534642	0.000534642		409	G	-9.80182e-05	0.000347263		409	G	0.000416477	0.000105628
410	A	0.000616994	0.0014852		410	A	0.00251964	0.000871519		410	A	0.00137214	0.00102309
411	G	-2.45595e-05	0.000687388		411	G	0.000948278	0.000840177		411	G	0.00126456	0.000849821
412	C	0.000654987	0.000855852		412	C	0.00174366	0.000679489		412	C	0.00432878	0.0011097
413	T	-0.000101083	0.000193203		413	T	0.000243116	0.000213436		413	T	0.000184715	0.000158074
414	G	0.0018424	0.00107535		414	G	0.000769569	0.000412924		414	G	-1.52053e-05	0.000851742
415	A	-0.00243391	0.00121906		415	A	0.00321685	0.0026814		415	A	0.00119387	0.00221032
416	G	3.44122e-05	0.000327178		416	G	0.000281465	0.000251009		416	G	0.0023314	0.000627465
417	C	-0.000420449	0.000935378		417	C	0.000968072	0.000847511		417	C	0.0031369	0.000320946
418	T	0.000126299	0.000126299		418	T	3.29348e-05	3.29348e-05		418	T	6.31433e-05	6.31433e-05
419	G	0.00680464	0.00345973		419	G	-0.000911301	0.000378935		419	G	0.00051166	0.00129159
420	G	0.000700089	0.0018471		420	G	0.00427261	0.00271055		420	G	0.00651741	0.00593783
421	G	0.000477401	0.000997281		421	G	0.000804654	0.00044804		421	G	0.00269075	0.00116125
422	C	0.00885762	0.00564438		422	C	0.00434146	0.00272706		422	C	0.00521334	0.00446509
423	T	0.00015006	0.000263069		423	T	0.000278569	0.000229452		423	T	0.000420501	0.000375811
424	G	0.00193228	0.0010447		424	G	-0.000200764	0.000634073		424	G	0.00137365	0.00088362
425	A	-0.000177943	0.00171325		425	A	-0.000219889	0.0018258		425	A	0.000117046	0.000816642
426	G	0.00031155	0.000212802		426	G	0.000969276	4.64901e-05		426	G	0.00454993	0.000823743
427	C	4.65792e-05	0.000884803		427	C	0.00142028	0.000480329		427	C	0.00636742	0.000985656
428	T	4.8815e-05	0.000319683		428	T	-0.000211521	0.000161438		428	T	-0.000177769	0.000175391
429	G	0.00203503	0.00263118		429	G	-0.00156213	0.000945543		429	G	0.000813707	0.00111655
430	G	0.000342373	0.000838013		430	G	0.00156257	0.00101241		430	G	0.000974913	0.00236326
431	A	0.00188084	0.00299572		431	A	0.00703794	0.00583423		431	A	0.00796228	0.00719024
432	C	-0.000841053	0.00152016		432	C	0.00535291	0.0021608		432	C	0.00865376	0.00512861
433	T	-0.000328555	0.000190935		433	T	-0.000257821	0.000204355		433	T	-7.84549e-05	3.92378e-05
434	G	0.0011741	0.00105557		434	G	0.000574096	0.000246259		434	G	0.000443157	0.000341857
435	A	-0.000551522	0.00263518		435	A	-0.000194502	0.00131745		435	A	-0.001129	0.0030015
436	G	-0.00029306	0.000158202		436	G	8.36911e-05	0.000207187		436	G	0.00232779	0.000564317
437	C	9.08651e-05	0.00203591		437	C	0.00265118	0.000746963		437	C	0.0109379	0.00173265
438	T	-0.000101977	0.000443635		438	T	-0.000508644	9.48226e-05		438	T	-4.42457e-05	0.00040538
439	G	-5.55434e-05	0.000439917		439	G	-0.000403991	0.000663674		439	G	-0.000987515	0.00060059
440	A	0.000771225	0.000466705		440	A	0.0051596	0.00227709		440	A	0.00472834	0.00365155
441	G	0.000175863	0.000175863		441	G	0.00109816	0.000796618		441	G	0.0039284	0.000614704
442	C	0.000272716	0.0014113		442	C	0.00365135	0.00142263		442	C	0.00480797	0.001243
443	T	-4.51574e-06	4.51574e-06		443	T	-7.44608e-05	7.44608e-05		443	T	0.000654821	0.000826264
444	A	0.0109432	0.00307906		444	A	0.00745635	0.00366625		444	A	0.00808732	0.0107654
445	G	0.00545805	0.00513998		445	G	-4.39891e-05	0.00102379		445	G	0.00325861	0.000884927
446	G	0.00411827	0.00167503		446	G	8.93294e-05	0.0012713		446	G	0.000578163	0.00173284
447	G	0.000886643	0.000675688		447	G	0.00324344	0.000987837		447	G	0.00557492	0.00488293
448	T	0.000455904	0.000181544		448	T	-4.20812e-07	4.20812e-07		448	T	0.000226079	0.00018076
449	G	0.00209079	0.00145476		449	G	-4.36667e-05	0.000960771		449	G	0.00190005	0.00161714
450	A	-0.00225678	0.00130256		450	A	-0.00019816	0.000610567		450	A	-0.0003534	0.000665037
451	G	2.38354e-05	0.000259801		451	G	0.00164096	0.000460932		451	G	0.00642821	0.000785906
452	C	0.000579395	0.000969843		452	C	0.00235833	0.00115033		452	C	0.0099086	0.000871058
453	T	-1.62817e-06	0.000125577		453	T	3.01069e-05	0.000264299		453	T	-0.000154832	0.000100515
454	G	0.00189262	0.000393495		454	G	0.000554199	0.000322107		454	G	0.00207422	0.00100545
455	A	0.00341837	0.000441096		455	A	0.000391952	0.000485253		455	A	0.00150381	0.00165484
456	G	-0.000669566	0.000260841		456	G	0.00204298	0.000929822		456	G	0.0100628	0.00106952
457	C	0.00115721	0.0015612		457	C	0.00293069	0.000480768		457	C	0.0177459	0.00071154
458	T	0.000263532	0.000616066		458	T	-0.000352385	0.000342881		458	T	8.6394e-05	6.90731e-05
459	G	0.00591289	0.00469829		459	G	0.000660666	0.000650409		459	G	0.00130853	3.86307e-05
460	G	0.00276184	0.00184762		460	G	0.000367078	0.000733149		460	G	0.00121776	0.000703707
461	G	0.000824033	0.00156414		461	G	-0.000589023	0.00200576		461	G	0.00118235	0.000838817
462	T	0.000662519	0.00108644		462	T	0.000144847	0.000262304		462	T	2.7015e-06	4.48021e-05
463	G	0.00094769	0.00213858		463	G	-0.000520687	0.00504732		463	G	0.00112325	0.00215218
464	A	0.00273266	0.00122519		464	A	0.00162608	0.00117699		464	A	0.000507069	0.000568283
465	G	0.000524712	0.000385083		465	G	0.00300284	0.00104676		465	G	0.0102904	0.00210727
466	C	0.00437426	0.00249626		466	C	0.0220463	0.00430209		466	C	0.0771592	0.00586588
467	T	-0.00022704	0.000132342		467	T	-0.000199378	0.000197442		467	T	-0.000154055	0.000527583
468	G	0.00131156	0.00114265		468	G	0.000774558	0.000198868		468	G	0.000974521	0.000555065
469	A	-0.00115409	0.00475853		469	A	0.000447679	0.00401702		469	A	0.00086996	0.00575037
470	G	0.00137902	0.00099065		470	G	0.00176843	0.000965367		470	G	0.007216	0.00217594
471	C	0.00117274	0.00220246		471	C	0.0061472	0.00374978		471	C	0.039324	0.00262738
472	T	-7.42223e-05	7.42223e-05		472	T	-7.30416e-05	7.30416e-05		472	T	-4.02401e-05	4.02401e-05
473	A	0.0048298	0.00224666		473	A	0.00173174	0.00439737		473	A	0.000434455	0.00505655
474	A	-0.000204796	0.000316143		474	A	0.000755306	0.000478824		474	A	0.000232508	0.000470802
475	G	-0.000294448	0.000341883		475	G	0.00284492	0.00143539		475	G	0.00906526	0.000989286
476	C	0.000970855	0.000652998		476	C	0.0110535	0.00171053		476	C	0.015589	0.0028236
477	T	-0.000115559	0.000402245		477	T	-1.77818e-05	0.000105916		477	T	0.000722104	0.000470168
478	G	0.00451739	0.00512719		478	G	-0.000158949	0.000678331		478	G	0.000456315	0.00166952
479	G	0.00726565	0.00628954		479	G	0.00127475	0.00166959		479	G	0.00199977	0.000742658
480	G	-0.00154952	0.00283069		480	G	-0.000156234	0.00108211		480	G	0.000803842	0.00160242
481	G	0.000574745	0.00178678		481	G	0.00269462	0.00215365		481	G	0.00305061	0.00418966
482	T	-0.000279256	0.000197517		482	T	-8.17701e-05	0.000137367		482	T	-0.000131208	0.000251967
483	G	-0.000895662	0.00117134		483	G	0.00198573	0.00232079		483	G	0.00115423	0.000848201
484	A	0.000629096	0.000852402		484	A	0.000162974	0.000516739		484	A	0.00216865	0.000976777
485	G	9.49427e-05	5.92618e-05		485	G	0.00256885	0.000448911		485	G	0.0107111	0.00137763
486	C	-0.000264346	0.000232956		486	C	0.00334152	0.000876729		486	C	0.0110382	0.00109154
487	T	-0.000544102	0.000337335		487	T	-0.000229885	0.000455613		487	T	-0.000482842	0.000619299
488	G	0.00146421	0.000465071		488	G	6.78406e-05	0.000626283		488	G	0.00363057	0.0006077
489	A	0.00185486	0.00218947		489	A	0.0019048	0.00117354		489	A	0.000831737	0.00364932
490	G	0.00206001	0.00215097		490	G	0.00488859	0.00202593		490	G	0.0165938	0.00369182
491	C	-0.000621036	8.65912e-05		491	C	0.00837773	0.00229874		491	C	0.0260313	0.00175363
492	T	4.86971e-05	0.0003337		492	T	-0.000196057	0.000195399		492	T	0.00110221	0.000807315
493	G	0.00123266	0.000674443		493	G	0.000778581	0.000354116		493	G	0.00400263	0.000571328
494	A	-0.00088181	0.00149387		494	A	-0.000176416	0.00344625		494	A	-0.000937076	0.000527155
495	G	0.00145597	0.000938223		495	G	0.00393206	0.000387026		495	G	0.0230988	0.00219126
496	C	0.00054002	0.000549971		496	C	0.009843	0.00118114		496	C	0.0414142	0.0041078
497	T	0.000350714	0.000220755		497	T	0.000563284	0.000473371		497	T	0.000642941	0.000545362
498	T	0.00426973	0.00323865		498	T	0.00191106	0.00436162		498	T	0.00419258	0.00377368
499	G	0.000610086	0.00044901		499	G	0.00108272	0.000889861		499	G	0.00595188	0.000721429
500	A	0.00443524	0.00104788		500	A	0.00643187	0.00492392		500	A	0.00114582	0.000969862
501	C	-0.000741194	0.00224219		501	C	0.0020988	0.000941516		501	C	0.0145347	0.000334287
502	T	-8.67674e-05	0.000135702		502	T	-4.96926e-05	0.000162597		502	T	-8.56636e-05	0.000136434
503	G	0.00181499	0.000900338		503	G	0.00368377	0.000431105		503	G	0.0104802	0.00149995
504	A	0.00103615	0.000572917		504	A	0.000390446	0.000334296		504	A	0.000287394	0.00057381
505	G	0.00266579	0.000580107		505	G	0.0151028	0.000842286		505	G	0.0435067	0.0077734
506	C	0.0046737	0.000884229		506	C	0.0411746	0.00788287		506	C	0.0822737	0.0109424
507	T	0.000184728	0.000397876		507	T	-0.000396952	0.000420016		507	T	-0.000210924	0.000500629
508	A	-0.00395171	0.00397216		508	A	-0.00029772	0.00505285		508	A	-0.000659471	0.00928855
509	G	0.00639702	0.0053035		509	G	0.0017376	0.000683973		509	G	0.00500982	0.0010995
510	G	0.0011408	0.00179186		510	G	0.00150604	0.000228258		510	G	0.00570605	0.000608848
511	G	0.000403755	0.000443027		511	G	0.00237041	0.000320913		511	G	0.00556282	0.000260231
512	T	-8.4033e-05	0.000125383		512	T	-3.11723e-05	0.000336092		512	T	0.000136892	9.9649e-05
513	G	-0.000220058	0.00121442		513	G	-0.000582708	0.00152126		513	G	8.3353e-05	0.00121332
514	A	-0.000498331	0.00094853		514	A	0.000101725	0.000406599		514	A	0.000632989	0.000767212
515	G	0.00098455	0.000256526		515	G	0.0102277	0.000730421		515	G	0.0238196	0.00124006
516	C	0.00996934	0.0025206		516	C	0.0505253	0.00788203		516	C	0.0592928	0.00642399
517	T	-8.90708e-05	4.48158e-05		517	T	-3.81846e-05	0.0003826		517	T	0.000373587	0.000440743
518	G	0.0025008	0.00189313		518	G	0.000492517	0.00055177		518	G	0.0022653	0.00049723
519	G	0.00394825	0.000854186		519	G	0.00389148	0.00132633		519	G	0.0052231	0.00229024
520	A	-0.00420962	0.00081631		520	A	-3.50666e-06	0.00684934		520	A	-0.00105549	0.00730176
521	C	-0.00214362	0.000369348		521	C	0.00279166	0.0032061		521	C	0.00827941	0.00238698
522	T	-0.000599829	0.000303065		522	T	-0.00024049	0.000379685		522	T	-0.0005623	0.000112754
523	G	0.00308045	0.000161868		523	G	0.00216708	0.000690839		523	G	0.00305373	0.000703825
524	A	0.000479118	0.000975141		524	A	0.000205973	0.000331299		524	A	-4.03858e-05	0.000277335
525	G	0.000895366	0.000423375		525	G	0.00829528	0.00157055		525	G	0.014357	0.00161709
526	C	0.000208948	0.000817985		526	C	0.0159811	0.00467485		526	C	0.0271972	0.00209426
527	T	-0.000348221	0.000206548		527	T	0.00028799	0.000160365		527	T	0.000148333	0.000270001
528	G	0.0057668	0.00511063		528	G	0.000840414	0.000968305		528	G	0.00347708	0.00113776
529	G	0.00595799	0.00638661		529	G	0.00140969	0.0010203		529	G	0.00163595	0.00142974
530	G	0.00200255	0.00293821		530	G	-0.000261597	0.00113976		530	G	0.00154169	0.000924602
531	G	-0.00368849	0.00211841		531	G	0.00138105	0.00101018		531	G	0.00546295	0.00208399
532	T	0.000131171	0.00034817		532	T	-3.67742e-05	0.000353515		532	T	3.84452e-05	0.000173516
533	G	0.00105894	0.00149745		533	G	0.0013752	0.000309576		533	G	0.00420722	0.00203888
534	A	-0.00126431	0.000963111		534	A	5.1772e-05	0.000898317		534	A	0.000106168	0.000538886
535	G	0.000462623	0.00147587		535	G	0.00674728	0.000886053		535	G	0.0218242	0.00232786
536	C	0.00232747	0.00168315		536	C	0.0223302	0.00220805		536	C	0.0318746	0.00522972
537	T	-0.000286001	0.000181939		537	T	-7.01811e-05	8.04327e-05		537	T	0.000398707	0.000463573
538	G	0.000215282	0.00131333		538	G	0.00254493	0.00030519		538	G	0.006194	0.00198742
539	A	0.000787389	0.00409594		539	A	0.00230104	0.000417788		539	A	0.00333315	0.00308796
540	G	0.00126272	0.000654436		540	G	0.0141949	0.00480848		540	G	0.0213238	0.00338819
541	C	0.00104467	0.00103148		541	C	0.010638	0.00155977		541	C	0.0400629	0.00738483
542	T	0.000228753	0.000234566		542	T	0.00031384	0.000319286		542	T	0.000288378	0.000195555
543	G	0.00213026	0.00127287		543	G	0.003674	0.00211019		543	G	0.00812719	0.00220632
544	A	5.33134e-05	0.0027154		544	A	-0.000419519	0.00217604		544	A	0.000369093	0.00301131
545	G	0.000961849	0.000345509		545	G	0.0124011	0.00334244		545	G	0.0258856	0.00313475
546	C	0.000999442	0.000638982		546	C	0.0153307	0.00296231		546	C	0.0368551	0.00269188
547	T	0.000341923	0.000206923		547	T	0.00130904	0.00082416		547	T	0.000910356	0.000706928
548	G	0.00163218	0.00350708		548	G	0.00172924	0.00104638		548	G	0.00293943	0.000482787
549	G	0.00567447	0.00485081		549	G	0.00160135	0.000928403		549	G	0.00541178	0.00100018
550	G	0.00309211	0.00217504		550	G	0.00548416	0.00238619		550	G	0.00759844	0.000402749
551	G	-0.00215068	0.00338322		551	G	0.00613981	0.00466844		551	G	0.00245917	0.00434483
552	T	0.000148419	0.000330225		552	T	-0.000178185	0.000116209		552	T	0.000367505	0.000206221
553	A	0.00386534	0.00906648		553	A	8.0471e-05	0.00754993		553	A	-0.0068363	0.00371073
554	A	0.000976355	0.000838116		554	A	0.00201879	0.000912279		554	A	0.000783962	0.000743453
555	G	0.00152099	0.000416868		555	G	0.0130681	0.00150771		555	G	0.0424984	0.00632175
556	C	0.00315224	0.00109701		556	C	0.0303716	0.00491211		556	C	0.048919	0.00733528
557	T	-4.32713e-05	4.32713e-05		557	T	0.000286224	0.000358156		557	T	0.000615616	0.000145346
558	G	0.00530887	0.00399815		558	G	0.00133812	0.00124544		558	G	0.00316979	0.00174011
559	G	0.00077571	0.00581131		559	G	0.00569898	0.00867098		559	G	0.00498191	0.00381876
560	G	0.000219736	0.000788588		560	G	0.00120973	0.00129564		560	G	0.00690824	0.00202858
561	A	0.00154633	0.00718085		561	A	0.00162395	0.0121217		561	A	-0.00306342	0.00483142
562	T	-0.000730561	0.000232638		562	T	-0.000175174	0.000120227		562	T	-0.000116475	0.00011278
563	G	-0.00156561	0.00209104		563	G	-0.000185077	0.0011474		563	G	0.00230205	0.000662262
564	A	0.00122478	0.000575145		564	A	0.000549688	0.000316116		564	A	8.08064e-05	0.00108285
565	G	-0.000367777	0.000808242		565	G	0.00748542	0.00140856		565	G	0.0176766	0.00257917
566	C	0.000134248	0.000568127		566	C	0.0131589	0.00324584		566	C	0.0219707	0.00596693
567	T	-0.000272279	0.000196003		567	T	-0.000412626	0.000305025		567	T	7.35562e-05	0.000451705
568	G	0.0057488	0.00379261		568	G	0.00377934	0.00208064		568	G	0.00221545	0.00221373
569	G	0.00394179	0.00575272		569	G	0.000436727	0.00133137		569	G	0.0032695	7.30939e-05
570	G	0.00230149	0.00316263		570	G	0.00358042	0.00239211		570	G	0.00415008	0.00210857
571	G	0.00226726	0.00083985		571	G	0.0057714	0.00124875		571	G	0.0088841	0.00085353
572	T	0.000317501	0.000228415		572	T	-0.000224246	0.00011828		572	T	3.72183e-05	0.000247982
573	G	0.000536139	0.00100562		573	G	0.000884209	0.00163578		573	G	0.00123406	0.00115435
574	A	-6.80953e-05	0.000296288		574	A	-0.000723212	0.000133424		574	A	-0.000291594	0.000232136
575	G	0.00131679	0.00046446		575	G	0.0125298	0.00176352		575	G	0.0243319	0.00406319
576	C	0.000632873	0.000695374		576	C	0.022764	0.00402674		576	C	0.0401269	0.00298368
577	T	-0.000284098	0.000508811		577	T	-0.000289527	0.000543857		577	T	-0.000645402	0.000331453
578	G	0.000681676	0.00152975		578	G	0.00492774	0.00184839		578	G	0.00393567	0.00144305
579	A	0.000778431	0.0025927		579	A	-0.0022603	0.00240417		579	A	-0.00738715	0.00422066
580	G	0.000859795	0.00104882		580	G	0.0155221	0.00366654		580	G	0.0292065	0.00501526
581	C	0.00245475	0.00126171		581	C	0.0269022	0.00488803		581	C	0.0434872	0.00169004
582	T	-0.000367024	0.000191889		582	T	8.49717e-05	0.000400058		582	T	3.48074e-05	3.10659e-05
583	G	-0.000751909	0.00191934		583	G	0.000599824	0.00228846		583	G	0.00307265	0.000520334
584	A	-0.000255045	0.00144121		584	A	0.00392363	0.00380494		584	A	0.00271174	0.00151694
585	G	0.000377739	0.000883466		585	G	0.00969879	0.00268873		585	G	0.025196	0.00553678
586	C	0.00165205	0.00193469		586	C	0.0183249	0.00463522		586	C	0.0311928	0.00385005
587	T	-0.000536498	0.000377042		587	T	-0.000240983	0.00060366		587	T	0.000605984	0.000847596
588	G	0.00568752	0.00404645		588	G	-0.00203905	0.00667732		588	G	0.00295652	0.0019122
589	G	0.00108079	0.00151744		589	G	0.00883573	0.00309192		589	G	0.00852528	0.000347243
590	A	0.00906538	0.00101852		590	A	-0.0101339	0.00853833		590	A	-0.0144241	0.00269559
591	G	-0.000152863	0.00311129		591	G	0.000384165	0.0122933		591	G	0.011961	0.0075617
592	T	0.000434885	0.000532799		592	T	0.000743022	0.000237471		592	T	0.000831917	0.000341232
593	G	0.00252056	0.00140904		593	G	0.00166579	0.000443607		593	G	0.0034331	0.00266245
594	A	-0.00122831	0.0019588		594	A	-0.000124454	0.000569225		594	A	-0.00139821	0.00162055
595	G	0.00341295	0.00110879		595	G	0.0186005	0.00396686		595	G	0.0329108	0.00529286
596	C	0.000263326	0.000719971		596	C	0.0354508	0.0039229		596	C	0.0636418	0.00618669
597	T	0.000161354	0.00028764		597	T	0.000177512	0.000425059		597	T	-3.70149e-05	0.000456055
598	G	-0.00137093	0.00194752		598	G	0.000966883	0.00233364		598	G	0.00456629	0.00112085
599	A	0.00602678	0.00346761		599	A	0.000237942	0.00321427		599	A	-0.00120978	0.00444841
600	G	0.000957796	0.00102826		600	G	0.0142554	0.00364913		600	G	0.023248	0.00351615
601	C	0.0124014	0.00398641		601	C	0.0682952	0.00451234		601	C	0.0924218	0.00596279
602	T	0.000618119	0.00046105		602	T	0.00105772	0.000312998		602	T	0.00071096	0.000555896
603	G	0.00127063	0.0027441		603	G	-0.00433524	0.00252524		603	G	-0.00234313	0.00157869
604	G	0.00085148	0.00316191		604	G	4.80417e-05	0.00162644		604	G	-0.0014828	0.00465548
605	G	0.00383908	0.00295363		605	G	0.00222904	0.00400635		605	G	0.00238668	0.00525884
606	C	-0.00171672	0.00495468		606	C	0.000699695	0.00408089		606	C	0.0104787	0.00240328
607	T	0.000882621	0.000759482		607	T	0.000254637	0.000429052		607	T	0.000406844	0.000485339
608	G	-0.000605006	0.00136573		608	G	-1.48295e-06	0.000652738		608	G	-0.000624194	0.000689438
609	A	0.000155193	0.00127938		609	A	0.000696333	0.00121282		609	A	0.00188086	0.00275427
610	G	0.000923301	0.000343528		610	G	0.00594168	0.00195875		610	G	0.00684265	0.00239414
611	C	0.0016545	0.0020992		611	C	0.0164465	0.00317604		611	C	0.0159151	0.00392453
612	T	0.000824763	8.0403e-05		612	T	-0.000212868	0.000182141		612	T	0.000367838	0.000206219
613	G	0.00369984	0.00440745		613	G	-0.00107995	0.00127882		613	G	-0.00245085	0.00383965
614	G	0.00723779	0.00499794		614	G	0.00216088	0.00341888		614	G	0.00240924	0.00117895
615	G	0.000704706	0.00134298		615	G	0.00446162	0.00254108		615	G	0.00516005	0.00183693
616	G	0.00345974	0.00231308		616	G	0.00404289	0.00122353		616	G	0.00113396	0.00159072
617	T	-0.000540107	0.000486541		617	T	-0.000227705	0.000225774		617	T	5.82739e-05	0.000394187
618	G	0.00231883	0.00186974		618	G	-0.000525121	0.00267733		618	G	0.00354182	0.00292402
619	A	-8.51606e-05	0.000159928		619	A	0.00112531	0.000530781		619	A	4.88628e-05	0.00106501
620	G	0.00125909	0.000278697		620	G	0.00822428	0.000467984		620	G	0.0193779	0.0050651
621	C	0.00106364	0.000704828		621	C	0.00788169	0.0028603		621	C	0.0155159	0.00170748
622	T	-0.000966354	0.00108403		622	T	-0.00117469	0.000941805		622	T	-0.000707547	0.00116616
623	G	0.0040701	0.00256828		623	G	0.000121219	0.00058175		623	G	0.00185204	0.00147484
624	G	-0.00792791	0.00736711		624	G	-0.00974799	0.00443661		624	G	-0.0115126	0.00148698
625	G	0.000738929	0.00042685		625	G	0.005134	0.00183764		625	G	0.0154352	0.00383281
626	C	0.00650505	0.00146083		626	C	0.00626311	0.00469804		626	C	0.00850772	0.00201486
627	T	0.000308634	0.000204332		627	T	0.000408666	0.000301507		627	T	0.00011279	0.00011279
628	G	0.00513102	0.00145872		628	G	0.00549431	0.00209024		628	G	0.00345507	0.0021086
629	G	0.00114581	0.00304517		629	G	-0.0213361	0.00903841		629	G	-0.0195026	0.00787246
630	G	0.00314654	0.00533805		630	G	0.00329222	0.00385212		630	G	0.00789126	0.00730145
631	C	-0.000105278	0.0035588		631	C	0.00478269	0.00336446		631	C	0.0134266	0.00398497
632	T	0.000566744	0.000161145		632	T	0.000516891	0.000226249		632	T	0.00056794	8.01244e-05
633	G	-0.00474318	0.00184059		633	G	-0.00889051	0.00687147		633	G	-0.00168846	0.00540112
634	A	6.31231e-05	0.00138773		634	A	0.000571199	0.000406791		634	A	-0.000262356	0.000240529
635	G	0.00271409	0.000624497		635	G	0.0179913	0.000814015		635	G	0.0427817	0.00296796
636	C	0.00392439	0.00185988		636	C	0.0287392	0.00512664		636	C	0.0577115	0.00398675
637	T	0.000469782	0.000533801		637	T	0.000415242	0.000415242		637	T	0.000237251	0.000247476
638	G	0.00675221	0.00470223		638	G	-0.00538303	0.00234363		638	G	-0.00827383	0.00604131
639	G	0.00441674	0.00619849		639	G	0.000989513	0.00104792		639	G	0.000200299	0.00231366
640	G	0.00324371	0.0026076		640	G	0.00187064	0.00107462		640	G	0.00526516	0.000905549
641	G	-0.000854289	0.00648631		641	G	0.0057244	0.00364639		641	G	0.00508778	0.00594878
642	T	0.00107267	0.000536584		642	T	0.000948949	0.00109696		642	T	0.000546476	0.000352269
643	G	0.00347343	0.000283581		643	G	-0.000922474	0.00224959		643	G	-0.000485282	0.00377399
644	A	0.00066253	0.000407332		644	A	0.000562167	0.00117402		644	A	-1.15154e-05	0.000419259
645	G	0.00216268	0.00111836		645	G	0.0108373	0.00286158		645	G	0.034563	0.000281009
646	C	0.0155342	0.0036467		646	C	0.0470189	0.00632684		646	C	0.0692782	0.00751886
647	T	-0.000392117	0.000209004		647	T	0.000257825	0.000498948		647	T	0.000183619	0.000772163
648	G	0.00341213	0.00279047		648	G	-0.00147551	0.00185715		648	G	0.00120749	0.00110531
649	G	0.00179471	0.00286111		649	G	-0.0240964	0.0133692		649	G	-0.0275071	0.0199672
650	G	0.00786358	0.0105972		650	G	0.00247643	0.0026527		650	G	0.00539374	0.011575
651	C	0.00462117	0.00109259		651	C	0.00403707	0.00272234		651	C	0.00585745	0.00572484
652	T	2.78294e-05	0.000293843		652	T	-0.000275007	0.00014101		652	T	0.000103933	0.000239653
653	G	0.000186123	0.000539836		653	G	0.00272438	0.00166792		653	G	0.00324654	0.00302963
654	A	0.000819857	0.000682709		654	A	-0.00165515	0.00145468		654	A	-0.0027001	0.000626268
655	G	0.000122088	0.000328323		655	G	0.00596516	0.00148119		655	G	0.0144495	0.00175698
656	C	0.00460322	0.00202598		656	C	0.0113506	0.00268177		656	C	0.0192666	0.00177506
657	T	1.41589e-05	0.000510177		657	T	6.74853e-05	0.000108343		657	T	-0.000610238	0.000248632
658	G	0.00576591	0.00304521		658	G	0.00400806	0.00303774		658	G	0.00421241	0.00462006
659	G	0.00590573	0.00466487		659	G	0.00128903	0.000796659		659	G	0.00329891	0.00137708
660	G	0.00959431	0.00257236		660	G	-0.00120796	0.00270801		660	G	0.00162246	0.00392043
661	G	0.0034489	0.00306347		661	G	0.00356696	0.003645		661	G	0.00915606	0.00346938
662	T	-0.000325705	0.000213342		662	T	0.000600437	0.000770351		662	T	-6.28697e-05	0.000699298
663	G	0.00582965	0.00292192		663	G	-0.00267546	0.00340131		663	G	0.00535512	0.00402927
664	A	-0.00301473	0.00158911		664	A	0.00212312	0.00417555		664	A	-0.00245574	0.00111193
665	G	0.000939434	0.000621449		665	G	0.0057083	0.00178017		665	G	0.0361762	0.00198259
666	C	0.00268672	0.00105046		666	C	0.0107604	0.00241844		666	C	0.0312485	0.00316815
667	T	-0.000155954	0.000162704		667	T	-0.000287562	0.000222605		667	T	-0.000327334	0.000212477
668	G	0.00487959	0.00146124		668	G	0.00466417	0.00204876		668	G	0.00953632	0.000191738
669	A	-0.000530516	0.00289203		669	A	-0.00175214	0.00909066		669	A	-0.00212155	0.00446191
670	G	0.00139862	0.000452127		670	G	0.0151473	0.00103595		670	G	0.0430373	0.000724844
671	C	0.00197219	0.00113379		671	C	0.0157425	0.00376433		671	C	0.0291075	0.00329348
672	T	0.000104078	6.56521e-05		672	T	0.000631062	0.000251311		672	T	0.000330862	0.000352173
673	G	-0.00733496	0.00450897		673	G	-0.0117474	0.00703591		673	G	-0.019685	0.0095675
674	G	0.00704453	0.00349678		674	G	0.00341898	0.00193062		674	G	0.00157547	0.00224737
675	G	0.0010118	0.00140588		675	G	0.00212825	0.00164009		675	G	0.0067082	0.00165073
676	G	0.00348168	0.00190538		676	G	0.00544194	0.00990574		676	G	0.00316783	0.0025119
677	T	8.28509e-05	0.000399012		677	T	-0.000620754	9.12398e-05		677	T	-0.000367705	0.000163359
678	G	0.00558802	0.00541588		678	G	-0.00489448	0.0111293		678	G	-0.00220565	0.00508087
679	A	0.00372723	0.0027926		679	A	5.93738e-05	0.00175405		679	A	6.86294e-05	0.000981387
680	G	0.00197027	0.00276628		680	G	0.0142376	0.00837836		680	G	0.0353531	0.00414742
681	C	0.00694593	0.00207914		681	C	0.0271975	0.0026173		681	C	0.055842	0.00723434
682	T	0.000169326	0.000320777		682	T	0.000625415	0.000507863		682	T	-0.00025208	0.00025208
683	G	0.000385542	0.000640027		683	G	0.00186575	0.00152719		683	G	0.00625815	0.00286034
684	A	-0.00779363	0.0036283		684	A	-0.0352882	0.0275508		684	A	-0.0432783	0.0196802
685	G	-0.00813831	0.00318139		685	G	-0.00689548	0.00933696		685	G	0.0119943	0.00455435
686	C	0.0079562	0.00685192		686	C	-0.000549006	0.011977		686	C	0.0295587	0.00863704
687	T	0.000637494	0.000101824		687	T	7.46643e-05	7.46643e-05		687	T	0.000644491	0.000294503
688	G	0.000293064	0.00132627		688	G	0.0107253	0.00872812		688	G	0.0192996	0.00793701
689	A	-0.000742407	0.00223211		689	A	0.0010625	0.0009005		689	A	0.000365164	0.000559174
690	G	0.00206227	0.000527727		690	G	0.0178711	0.00120234		690	G	0.0415426	0.00383015
691	C	0.00409312	0.00131518		691	C	0.0176327	0.00387544		691	C	0.0321793	0.00389003
692	T	0.000435266	0.00049633		692	T	0.000113369	0.000113369		692	T	0.00047949	0.000328672
693	G	0.00316224	0.00223181		693	G	0.00133239	0.00184274		693	G	0.000112926	0.000878606
694	G	0.00401031	0.00356346		694	G	-0.000509812	0.00140764		694	G	0.00382573	0.00176108
695	G	0.00867322	0.00434828		695	G	0.00644671	0.00399437		695	G	0.0068883	0.00550655
696	G	-7.00234e-05	0.0038483		696	G	-0.00743399	0.0066363		696	G	-0.0071628	0.00351052
697	T	-3.70344e-05	0.000422792		697	T	-0.000517957	0.000510272		697	T	-0.000367837	0.000598628
698	G	0.00342521	0.00172992		698	G	-0.00406535	0.0015464		698	G	0.00353892	0.00287436
699	A	0.000195159	0.00181444		699	A	-0.000725032	0.000479933		699	A	0.00162392	0.00137129
700	G	-0.000234488	0.00133637		700	G	0.00578877	0.000948069		700	G	0.0343458	0.00323024
701	C	0.0061348	0.00238905		701	C	0.0291275	0.00316695		701	C	0.0500583	0.00284674
702	T	-0.000160246	0.000157528		702	T	-0.000159748	0.000157773		702	T	-1.53205e-05	0.00026125
703	G	0.00118011	0.000120986		703	G	0.00134916	0.000446414		703	G	0.00522332	0.00228336
704	A	0.000634741	0.00987487		704	A	-0.0166188	0.0305727		704	A	-0.0191811	0.00817808
705	G	-0.000452221	0.000538114		705	G	0.00964497	0.00200996		705	G	0.022064	0.00340759
706	C	0.000837149	0.00534299		706	C	0.00438893	0.00627307		706	C	0.0320314	0.00772481
707	T	-0.000292155	0.000231145		707	T	0.000188789	0.000534142		707	T	-1.47669e-05	7.62341e-06
708	G	-0.000835242	0.00174958		708	G	-0.000934727	0.000318337		708	G	0.00121019	0.000449657
709	A	0.000242741	0.000361963		709	A	-0.000218185	0.00145123		709	A	0.0026046	0.000968755
710	G	0.000264292	0.000151401		710	G	0.00550951	0.00144371		710	G	0.0178041	0.00104342
711	C	0.00188378	0.00134709		711	C	0.00489752	0.00119806		711	C	0.0173443	0.00331057
712	T	-4.7106e-06	4.7106e-06		712	T	0.000337894	0.00040148		712	T	-4.22481e-05	4.22481e-05
713	G	0.00677143	0.0062547		713	G	0.00351779	0.00102616		713	G	0.00689255	0.00278835
714	G	0.00233702	0.00430288		714	G	0.00334448	0.00229482		714	G	0.00247831	0.00164209
715	G	0.00773595	0.00439183		715	G	-0.00579096	0.0093254		715	G	0.0014172	0.00215885
716	G	0.00229724	0.00398945		716	G	0.000918571	0.00543074		716	G	0.00446461	0.00100559
717	T	-0.00016374	0.000452953		717	T	-0.000257488	0.000240998		717	T	-0.000371428	0.000213368
718	G	-0.00637555	0.00480904		718	G	-0.0126263	0.00958771		718	G	-0.00944371	0.00623924
719	A	0.000712955	0.00302105		719	A	0.00372361	0.00360337		719	A	-0.000834131	0.00188213
720	G	0.000819551	0.000768847		720	G	0.00835537	0.00190973		720	G	0.0406302	0.00459847
721	C	0.00126079	0.000783311		721	C	0.0090708	0.00189954		721	C	0.0250768	0.00360604
722	T	-0.000231401	0.000231401		722	T	-8.68193e-05	8.68193e-05		722	T	-0.000124163	0.000124163
723	G	0.00232071	0.00307331		723	G	0.00195565	0.000822801		723	G	0.00683802	0.00429156
724	A	0.00142493	0.00152021		724	A	-0.00149446	0.00089794		724	A	0.00112515	0.00242516
725	G	0.000137824	0.000874439		725	G	0.00980238	0.00169815		725	G	0.0271975	0.00368953
726	C	0.00242608	0.00078483		726	C	0.0132379	0.002954		726	C	0.0210421	0.00417835
727	T	-0.000157468	0.000157468		727	T	0.000281987	0.000416247		727	T	-0.000157882	0.000157882
728	G	0.00475413	0.00396388		728	G	0.00108365	0.0049534		728	G	0.00547547	0.00286312
729	G	0.00377091	0.00636204		729	G	-0.000147083	0.00161271		729	G	0.00208639	0.000479148
730	G	0.00222562	0.00245722		730	G	2.18103e-05	0.000786428		730	G	0.0027893	0.00110003
731	G	0.00347479	0.00282464		731	G	-0.00453815	0.00919913		731	G	0.00138476	0.0041745
732	T	0.000474834	0.000474834		732	T	0.000107596	0.000107596		732	T	0.000108589	0.000108589
733	G	0.000840813	0.000625374		733	G	0.000370016	0.000630196		733	G	0.00231668	0.000716658
734	A	-0.00149847	0.00111501		734	A	-0.0016225	0.000634948		734	A	-0.000730954	0.000454369
735	G	-0.000192068	0.000462598		735	G	0.00528666	0.00179716		735	G	0.0144154	0.00228406
736	C	-0.000973649	0.00109733		736	C	0.00667529	0.00395722		736	C	0.0152136	0.00213678
737	T	0.000119405	7.41437e-05		737	T	-8.84378e-05	0.000202953		737	T	8.45816e-05	0.000354421
738	G	0.00107839	0.000747941		738	G	0.000116058	0.000152795		738	G	0.00348702	0.000867055
739	A	0.00093002	0.00361146		739	A	-0.0118204	0.00753618		739	A	-0.0116458	0.00940356
740	G	0.00162853	0.000645221		740	G	0.00316892	0.00368945		740	G	0.0118538	0.00130778
741	C	-0.00177466	0.00273536		741	C	-0.00661395	0.0109254		741	C	0.00660734	0.00863564
742	T	0.000384078	0.000225071		742	T	0	0		742	T	0	0
743	G	0.0029799	0.000341041		743	G	0.00164911	0.000610005		743	G	0.0038601	0.00172582
744	A	0.00298482	0.00210662		744	A	0.00127545	0.00198138		744	A	0.000791194	0.00187099
745	G	0.00121981	0.00103654		745	G	0.00462295	0.0028685		745	G	0.00904058	0.00103281
746	C	0.00019453	0.000424685		746	C	0.00580484	0.000507335		746	C	0.00891728	0.00288984
747	T	-0.000135009	0.000199667		747	T	-0.000139498	0.000196797		747	T	-0.000223332	0.000157746
748	G	0.00260415	0.00507454		748	G	0.000272671	0.000756201		748	G	-0.000986243	0.00198995
749	G	0.00268883	0.00391698		749	G	0.00677356	0.00688375		749	G	0.00319643	0.00116233
750	G	-0.000576294	0.00110431		750	G	-0.00193681	0.00211138		750	G	0.000774751	0.00106345
751	C	0.00237316	0.00158758		751	C	0.00138785	0.00335779		751	C	0.00177315	0.00453551
752	T	-0.000199716	0.000381441		752	T	-0.000219461	0.000550117		752	T	-0.000457698	0.00031913
753	G	0.00112764	0.000712405		753	G	-0.000109566	0.000109566		753	G	0.00167386	0.00153853
754	A	-2.59075e-05	0.000114167		754	A	-0.00015631	0.000575768		754	A	1.79426e-05	0.000649124
755	G	0	0		755	G	0	0		755	G	0	0
756	C	0	0		756	C	0	0		756	C	0	0
