# Supplementary material for: C‐terminal deletion‐induced condensation sequesters AID from IgH targets in immunodeficiency
Source: EMBO J. 2022 Apr 26;41(11):e109324. doi: 10.15252/embj.2021109324 (PMC9156971; doi:10.15252/embj.2021109324)
Supplement: Supplementary file 4 — Source Data for Figure 2 [file EMBJ-41-e109324-s003.zip]

Archive with 21 entries (10 files):
- EMBOJ-2021-109324_SourceData_Fig2/
- EMBOJ-2021-109324_SourceData_Fig2/.DS_Store
- __MACOSX/
- __MACOSX/EMBOJ-2021-109324_SourceData_Fig2/
- __MACOSX/EMBOJ-2021-109324_SourceData_Fig2/._.DS_Store
- EMBOJ-2021-109324_SourceData_Fig2/Fig2E/
- EMBOJ-2021-109324_SourceData_Fig2/Fig2E/Fig2E_optoDroplet_FRAP.xlsx
- __MACOSX/EMBOJ-2021-109324_SourceData_Fig2/Fig2E/
- __MACOSX/EMBOJ-2021-109324_SourceData_Fig2/Fig2E/._Fig2E_optoDroplet_FRAP.xlsx
- EMBOJ-2021-109324_SourceData_Fig2/Fig2D/
- EMBOJ-2021-109324_SourceData_Fig2/Fig2D/Fig2D_AID variants_fluorescence intensity_quantification.xlsx
- __MACOSX/EMBOJ-2021-109324_SourceData_Fig2/Fig2D/
- __MACOSX/EMBOJ-2021-109324_SourceData_Fig2/Fig2D/._Fig2D_AID variants_fluorescence intensity_quantification.xlsx
- EMBOJ-2021-109324_SourceData_Fig2/Fig2F/
- EMBOJ-2021-109324_SourceData_Fig2/Fig2F/Fig2F_AID-FUS chimera protein_puncta.xlsx
- __MACOSX/EMBOJ-2021-109324_SourceData_Fig2/Fig2F/
- __MACOSX/EMBOJ-2021-109324_SourceData_Fig2/Fig2F/._Fig2F_AID-FUS chimera protein_puncta.xlsx
- EMBOJ-2021-109324_SourceData_Fig2/Fig2G/
- EMBOJ-2021-109324_SourceData_Fig2/Fig2G/Fig2G_AID-FUS chimera protein_CSR.xlsx
- __MACOSX/EMBOJ-2021-109324_SourceData_Fig2/Fig2G/
- __MACOSX/EMBOJ-2021-109324_SourceData_Fig2/Fig2G/._Fig2G_AID-FUS chimera protein_CSR.xlsx
