# Supplementary material for: C‐terminal deletion‐induced condensation sequesters AID from IgH targets in immunodeficiency
Source: EMBO J. 2022 Apr 26;41(11):e109324. doi: 10.15252/embj.2021109324 (PMC9156971; doi:10.15252/embj.2021109324)
Supplement: Supplementary file 4 — Source Data for Figure 2 [file EMBJ-41-e109324-s003.zip › EMBOJ-2021-109324_SourceData_Fig2/Fig2E/Fig2E_optoDroplet_FRAP.xlsx]

## Sheet: Sheet1
optoDroplet_AIDDC_FRAP
t (s)	optoAIDR190X-Unbleached control										optoAIDR190X-Bleached
Pre	100	100	100	100	100	100	100	100	100	100	100	100	100	100	100	100	100	100	100	100
0	94.5027	94.0762	97.2514	97.5497	95.6216	91.523	99.51	97.9323	95.9075	81.4714	11.3705	25.1286	33.5497	21.7625	13.1235	12.1549	17.6238	29.1222	20.9885	22.4777
20	98.51	90.9383	95.3506	98.8577	91.9111	90.4513	96.1623	95.9132	95.9311	81.0751	30.3355	58.1786	54.1631	85.2375	40.2132	27.0912	55.9673	73.0924	60.3188	47.0626
40	92.3459	91.8414	93.6284	94.3892	94.1527	85.2992	98.7719	94.0781	95.193	98.6231	45.5243	70.5561	54.0296	89.8594	46.882	46.1131	56.2474	74.9799	70.3353	67.5447
60	91.3934	96.76	94.4735	95.8688	97.8389	87.3051	91.1732	90.1237	92.1887	82.4693	73.0529	75.9543	76.4937	91.9438	60.3562	60.5757	60.2793	71.3267	75.426	75.2182
90	93.2916	93.117	96.5316	96.3453	99.0986	92.0588	92.3127	93.5547	86.4449	88.9677	73.3227	84.7961	79.7982	93.8813	77.8663	62.6388	57.145	88.5259	71.3966	89.272
120	94.8837	95.7447	93.5297	97.2242	99.6257	86.151	93.0802	90.2756	88.0204	89.6422	74.4184	93.4539	86.7114	92.0094	81.8066	66.3576	66.3943	91.3439	80.1108	74.4732
	optoAIDcry-Unbleached control										optoAIDcry-Bleached
Pre	100	100	100	100	100	100	100	100	100	100	100	100	100	100	100	100	100	100	100	100
0	97.5485	96.728	93.411	96.3694	94.3846	97.8804	94.814	94.5475	95.4727	96.9094	23.3401	30.837	35.4642	16.7718	28.8912	29.2162	34.8202	22.4058	23.6605	25.1437
20	96.4018	91.9296	91.7298	96.6759	98.4922	96.2358	88.4738	97.5964	93.6257	96.2831	44.5885	60.1738	39.2296	89.0466	67.4616	57.0643	55.697	59.2419	67.7114	61.517
40	96.8	95.7204	96.4628	99.0002	94.4198	96.1959	94.7053	85.8346	90.0706	93.7725	59.3535	60.6409	48.685	93.9	85.3644	68.1422	67.2322	59.5087	77.1703	68.5737
60	97.8747	94.1276	95.4883	98.2121	95.371	95.218	88.6162	80.8309	94.657	93.2932	62.5574	66.6698	64.1114	94.3609	86.2996	72.3035	63.7714	61.7384	79.8599	74.235
90	98.8246	96.4486	95.2514	98.5551	93.4263	95.1341	91.5539	74.3769	96.2588	92.9773	65.8085	68.4886	71.9989	94.0392	87.6439	76.1919	68.1408	65.3533	86.283	77.8664
120	99.549	97.0971	95.4844	98.5988	92.919	98.4832	91.7525	78.9169	97.5827	95.1231	66.9869	72.3831	74.9642	94.7507	88.5966	82.7295	71.9545	68.8731	81.9424	84.8068
