# Supplementary material for: C‐terminal deletion‐induced condensation sequesters AID from IgH targets in immunodeficiency
Source: EMBO J. 2022 Apr 26;41(11):e109324. doi: 10.15252/embj.2021109324 (PMC9156971; doi:10.15252/embj.2021109324)
Supplement: Supplementary file 4 — Source Data for Figure 2 [file EMBJ-41-e109324-s003.zip › EMBOJ-2021-109324_SourceData_Fig2/Fig2D/Fig2D_AID variants_fluorescence intensity_quantification.xlsx]

## Sheet: Sheet1
optoDroplet_AID variants_nuclear fluorescence intensity (%)
optoAID	optoAID+CRM1i	optoAIDR190X	optoAIDcry
8.324	39.777	28.372	48.172
15.009	44.11	30.793	13.049
3.115	63.752	37.658	39.73
13.558	46.844	30.702	49.61
6.843	32.757	53.329	22.043
	57.837	62.264	37.934
10.983	54.785	35.705	66.943
5.481	53.418	33.096	60.292
5.964	45.166	58.387	56.992
5.434	27.311	29.733	59.637
6.518	22.811	20.877	36.309
5.22	58.361	16.428	51.287
4.977	58.85	40.027	53.387
10.579	58.497	59.588	35.503
14.567	56.487	45.195	43.66
10.512	49.437	11.236	24.835
3.655	49.933	27.493	62.445
8.018	19.682	30.284	62.421
9.844	21.809	33.442	50.778
4.332	45.386	32.812	51.6
6.294	62.087	50.535	58.602
9.939	57.09	28.811	11.523
5.019	47.345	47.698	30.926
3.326		20.163	63.727
8.561		33.458	20.534
7.684		45.415	48.429
		43.158	25.381
		55.006	44.339
		18.748	56.774
		13.541
		77.993
		56.894
