# Supplementary material for: C‐terminal deletion‐induced condensation sequesters AID from IgH targets in immunodeficiency
Source: EMBO J. 2022 Apr 26;41(11):e109324. doi: 10.15252/embj.2021109324 (PMC9156971; doi:10.15252/embj.2021109324)
Supplement: Supplementary file 4 — Source Data for Figure 2 [file EMBJ-41-e109324-s003.zip › EMBOJ-2021-109324_SourceData_Fig2/Fig2F/Fig2F_AID-FUS chimera protein_puncta.xlsx]

## Sheet: Sheet1
AID-FUS chimera protein_cells with puncta formation (%)
AID-FUS-GFP	AID-FUSm-GFP
89.87	7.41
86.36	5.56
90	4.4
