# Supplementary material for: C‐terminal deletion‐induced condensation sequesters AID from IgH targets in immunodeficiency
Source: EMBO J. 2022 Apr 26;41(11):e109324. doi: 10.15252/embj.2021109324 (PMC9156971; doi:10.15252/embj.2021109324)
Supplement: Supplementary file 4 — Source Data for Figure 2 [file EMBJ-41-e109324-s003.zip › EMBOJ-2021-109324_SourceData_Fig2/Fig2G/Fig2G_AID-FUS chimera protein_CSR.xlsx]

## Sheet: Sheet1
AID-FUS chimera protein_CSR to IgG1 (%)
AID	AID-FUS	AID-FUSm
40.1281	3.1571	9.64733
38.2729	2.81619	10.5505
37.3377	2.86145	9.25162
