# Supplementary material for: C‐terminal deletion‐induced condensation sequesters AID from IgH targets in immunodeficiency
Source: EMBO J. 2022 Apr 26;41(11):e109324. doi: 10.15252/embj.2021109324 (PMC9156971; doi:10.15252/embj.2021109324)
Supplement: Supplementary file 5 — Source Data for Figure 3 [file EMBJ-41-e109324-s005.zip]

Archive with 13 entries (6 files):
- EMBOJ-2021-109324_SourceData_Fig3/
- EMBOJ-2021-109324_SourceData_Fig3/.DS_Store
- __MACOSX/
- __MACOSX/EMBOJ-2021-109324_SourceData_Fig3/
- __MACOSX/EMBOJ-2021-109324_SourceData_Fig3/._.DS_Store
- EMBOJ-2021-109324_SourceData_Fig3/Fig3D/
- EMBOJ-2021-109324_SourceData_Fig3/Fig3D/Fig3D_optoDroplet_AID-GFP trapping.xlsx
- __MACOSX/EMBOJ-2021-109324_SourceData_Fig3/Fig3D/
- __MACOSX/EMBOJ-2021-109324_SourceData_Fig3/Fig3D/._Fig3D_optoDroplet_AID-GFP trapping.xlsx
- EMBOJ-2021-109324_SourceData_Fig3/Fig3C/
- EMBOJ-2021-109324_SourceData_Fig3/Fig3C/Fig3C_fluorescence intensity_quantification.xlsx
- __MACOSX/EMBOJ-2021-109324_SourceData_Fig3/Fig3C/
- __MACOSX/EMBOJ-2021-109324_SourceData_Fig3/Fig3C/._Fig3C_fluorescence intensity_quantification.xlsx
