# Supplementary material for: C‐terminal deletion‐induced condensation sequesters AID from IgH targets in immunodeficiency
Source: EMBO J. 2022 Apr 26;41(11):e109324. doi: 10.15252/embj.2021109324 (PMC9156971; doi:10.15252/embj.2021109324)
Supplement: Supplementary file 5 — Source Data for Figure 3 [file EMBJ-41-e109324-s005.zip › EMBOJ-2021-109324_SourceData_Fig3/Fig3D/Fig3D_optoDroplet_AID-GFP trapping.xlsx]

## Sheet: Sheet1
optoDroplet_puncta with trapped AID-GFP (%)
2nd_activation	3rd_activation
0.140625	0.191489
0.285714	0.45
0.242424	0.64
0.369231	0.827586
0.222222	0.816667
0.814815	0.759494
0.416667	0.783784
0.712329	1
0.28125	0.607843
0.185185	0.709402
0.074074	0.854545
0.133333	0.666667
