# Supplementary material for: C‐terminal deletion‐induced condensation sequesters AID from IgH targets in immunodeficiency
Source: EMBO J. 2022 Apr 26;41(11):e109324. doi: 10.15252/embj.2021109324 (PMC9156971; doi:10.15252/embj.2021109324)
Supplement: Supplementary file 5 — Source Data for Figure 3 [file EMBJ-41-e109324-s005.zip › EMBOJ-2021-109324_SourceData_Fig3/Fig3C/Fig3C_fluorescence intensity_quantification.xlsx]

## Sheet: Sheet1
AID-GFP_nuclear dilute phase_fluorescence intensity (%)
AID-GFP_co-expressed with AID-mCh	AID-GFP_co-expressed with AIDR190X-mCh
39.23	14.85
38.45	18.69
20.73	26.43
43.43	26.53
15.94	13.71
32.17	11.39
27.54	9.53
42.94	20.68
37.13	15.46
31.75	26.34
27	24.33
35.16	25.88
13.47	35.05
29.39	27
38.43	15.17
27.98	24.86
22.24	35.78
33.17	21.79
37.36	24.83
32.01	16.79
33.06	19.18
22.16	18.13
33.67	30.64
28.88	18.09
46.41	23.35
