# Supplementary material for: C‐terminal deletion‐induced condensation sequesters AID from IgH targets in immunodeficiency
Source: EMBO J. 2022 Apr 26;41(11):e109324. doi: 10.15252/embj.2021109324 (PMC9156971; doi:10.15252/embj.2021109324)
Supplement: Supplementary file 6 — Source Data for Figure 4 [file EMBJ-41-e109324-s006.zip]

Archive with 17 entries (8 files):
- EMBOJ-2021-109324_SourceData_Fig4/
- EMBOJ-2021-109324_SourceData_Fig4/.DS_Store
- __MACOSX/
- __MACOSX/EMBOJ-2021-109324_SourceData_Fig4/
- __MACOSX/EMBOJ-2021-109324_SourceData_Fig4/._.DS_Store
- EMBOJ-2021-109324_SourceData_Fig4/Fig4D/
- EMBOJ-2021-109324_SourceData_Fig4/Fig4D/Fig4D_AID variants_CSR.xlsx
- __MACOSX/EMBOJ-2021-109324_SourceData_Fig4/Fig4D/
- __MACOSX/EMBOJ-2021-109324_SourceData_Fig4/Fig4D/._Fig4D_AID variants_CSR.xlsx
- EMBOJ-2021-109324_SourceData_Fig4/Fig4C/
- EMBOJ-2021-109324_SourceData_Fig4/Fig4C/Fig4C_AID variants_CSR.xlsx
- __MACOSX/EMBOJ-2021-109324_SourceData_Fig4/Fig4C/
- __MACOSX/EMBOJ-2021-109324_SourceData_Fig4/Fig4C/._Fig4C_AID variants_CSR.xlsx
- EMBOJ-2021-109324_SourceData_Fig4/Fig4B/
- EMBOJ-2021-109324_SourceData_Fig4/Fig4B/Fig4B_optoDroplet_quantification.xlsx
- __MACOSX/EMBOJ-2021-109324_SourceData_Fig4/Fig4B/
- __MACOSX/EMBOJ-2021-109324_SourceData_Fig4/Fig4B/._Fig4B_optoDroplet_quantification.xlsx
