# Supplementary material for: C‐terminal deletion‐induced condensation sequesters AID from IgH targets in immunodeficiency
Source: EMBO J. 2022 Apr 26;41(11):e109324. doi: 10.15252/embj.2021109324 (PMC9156971; doi:10.15252/embj.2021109324)
Supplement: Supplementary file 6 — Source Data for Figure 4 [file EMBJ-41-e109324-s006.zip › EMBOJ-2021-109324_SourceData_Fig4/Fig4D/Fig4D_AID variants_CSR.xlsx]

## Sheet: Sheet1
AID variants_CSR to IgG1 (%)
EV	AID	AIDR190X	AIDR190X-DN12	AIDR190X-4R
32.5967	39.9194	17.9078	32.8834	33.3333
42.7996	59.6758	25.1121	37.8661	40.5858
44.8692	59.3	30.4	36.6845	38.517
44.4109	60	29.1	39.6791	43.3161
