# Supplementary material for: C‐terminal deletion‐induced condensation sequesters AID from IgH targets in immunodeficiency
Source: EMBO J. 2022 Apr 26;41(11):e109324. doi: 10.15252/embj.2021109324 (PMC9156971; doi:10.15252/embj.2021109324)
Supplement: Supplementary file 6 — Source Data for Figure 4 [file EMBJ-41-e109324-s006.zip › EMBOJ-2021-109324_SourceData_Fig4/Fig4C/Fig4C_AID variants_CSR.xlsx]

## Sheet: Sheet1
AID variants_CSR to IgA (%)
EV	AID	AIDR190X	AIDR190X-DN12	AIDR190X-4R
40.8	44.1	22.7	41.2	40.4
38.3	43.7	25.6	36.8	34.9
38.2	42.4	20.6	37.5	36.2
