# Supplementary material for: C‐terminal deletion‐induced condensation sequesters AID from IgH targets in immunodeficiency
Source: EMBO J. 2022 Apr 26;41(11):e109324. doi: 10.15252/embj.2021109324 (PMC9156971; doi:10.15252/embj.2021109324)
Supplement: Supplementary file 6 — Source Data for Figure 4 [file EMBJ-41-e109324-s006.zip › EMBOJ-2021-109324_SourceData_Fig4/Fig4B/Fig4B_optoDroplet_quantification.xlsx]

## Sheet: Sheet1
optoDroplet_cell with droplets (%)
	optoAID										optoAIDV186X					optoAIDR190X											optoAIDR190X-4R							optoAIDR190XDN12
Pre-activation	0	0	0	0	0	0	0	0	0	0	0	0	0	0	0	0	0	0	0	0	0	0	0	0	0	0	0	0	0	0	0	0	0	0	0	0	0	0	0	0	0	0	0
1st activation	0	0	0	0	0	0	0	0	0	0	0	33.3333	0	50	20	18.75	28.5714	22.2222	18.1818	28.5714	25	25	22.2222	28.5714	40	18.75	0	0	0	0	0	0	0	0	0	0	0	0	0	0	0	0	0
2nd activation	0	0	0	0	0	0	0	0	0	0	50	66.6667	100	100	60	68.75	64.2857	66.6667	54.5455	64.2857	50	75	77.7778	85.7143	70	62.5	0	0	0	0	0	0	0	0	0	0	0	0	0	0	0	0	0
3rd activation	0	0	0	0	0	0	0	0	0	0	100	100	100	100	100	100	100	100	100	100	100	100	100	100	100	100	20	25	16.6667	0	0	0	0	0	0	0	0	0	0	0	0	0	0
4th activation	0	0	0	0	0	0	0	0	0	0	100	100	100	100	100	100	100	100	100	100	100	100	100	100	100	100	20	50	16.6667	25	0	0	0	0	0	0	0	0	0	0	0	0	0
