# Supplementary material for: C‐terminal deletion‐induced condensation sequesters AID from IgH targets in immunodeficiency
Source: EMBO J. 2022 Apr 26;41(11):e109324. doi: 10.15252/embj.2021109324 (PMC9156971; doi:10.15252/embj.2021109324)
Supplement: Supplementary file 7 — Source Data for Figure 5 [file EMBJ-41-e109324-s009.zip]

Archive with 9 entries (4 files):
- EMBOJ-2021-109324_SourceData_Fig5/
- EMBOJ-2021-109324_SourceData_Fig5/Fig5B/
- EMBOJ-2021-109324_SourceData_Fig5/Fig5B/Fig5B_in vitro droplet_measurement.xlsx
- __MACOSX/
- __MACOSX/EMBOJ-2021-109324_SourceData_Fig5/
- __MACOSX/EMBOJ-2021-109324_SourceData_Fig5/Fig5B/
- __MACOSX/EMBOJ-2021-109324_SourceData_Fig5/Fig5B/._Fig5B_in vitro droplet_measurement.xlsx
- EMBOJ-2021-109324_SourceData_Fig5/.DS_Store
- __MACOSX/EMBOJ-2021-109324_SourceData_Fig5/._.DS_Store
