# Supplementary material for: C‐terminal deletion‐induced condensation sequesters AID from IgH targets in immunodeficiency
Source: EMBO J. 2022 Apr 26;41(11):e109324. doi: 10.15252/embj.2021109324 (PMC9156971; doi:10.15252/embj.2021109324)
Supplement: Supplementary file 7 — Source Data for Figure 5 [file EMBJ-41-e109324-s009.zip › EMBOJ-2021-109324_SourceData_Fig5/Fig5B/Fig5B_in vitro droplet_measurement.xlsx]

## Sheet: Sheet1
in vitro droplet_protein concentration_size
MBP-GFP-AIDcry					MBP-GFP-AIDcry+CTT
20	10	5	2.5		20	10	5	2.5
12.846	3.895	0.606	2.147		1.229	1.575	1.264	0.935
4.692	3.099	2.718	0.866		3.324	2.891	1.956	0.658
1.177	1.073	0.744	1.039		2.562	2.043	1.212	1.125
2.857	4.415	1.87	3.012		3.151	2.424	0.641	0.693
13.418	0.693	4.398	0.814		3.93	2.164	0.606	0.606
2.822	3.999	0.935	1.697		2.476	2.874	0.9	1.627
6.735	0.848	0.727	0.606		4.138	1.645	0.606	0.554
3.255	1.281	0.918	0.554		3.48	1.264	1.143	0.883
4.9	2.528	0.537	0.779		0.571	0.675	1.437	0.935
4.103	2.424	0.658	0.796		5.402	1.177	0.987	0.554
4.398	3.238	1.731	1.801		7.981	2.545	1.316	0.71
5.488	1.575	0.935	1.558		3.982	1.264	0.693	1.143
13.106	7.514	0.866	0.693		2.597	1.177	1.143	0.571
13.158	4.311	2.078	1.852		1.627	1.42	1.472	0.779
3.463	0.606	0.987	0.675		4.294	1.039	0.641	0.537
12.829	0.935	1.264	1.731		2.424	1.922	0.97	1.801
8.916	2.528	0.571	1.575		2.684	0.831	0.623	0.519
13.47	1.575	0.606	0.606		2.026	2.632	0.554	0.9
2.562	4.259	0.779	1.333		5.003	0.71	1.437	1.368
2.839	1.593	1.039	1.039		0.866	4.796	0.831	1.143
9.903	4.346	2.718	1.298		1.697	0.762	1.16	2.233
7.912	4.051	0.796	0.744		2.632	0.589	1.281	1.073
5.402	2.943	3.515	0.727		2.787	2.528	1.852	0.9
3.359	1.766	0.935	2.77		2.58	1.524	2.58	1.143
5.038	1.021	1.177	1.558		2.77	2.337	1.385	0.502
8.57	2.389	1.247	0.97		0.935	1.039	1.524	0.727
3.151	3.67	1.039	1.541		3.999	0.762	1.073	0.554
7.895	1.333	1.506	0.519		2.337	1.818	1.42	0.519
8.328	6.337	1.091	2.06		1.281	1.177	3.134	0.658
2.06	4.605	2.251	0.935		1.575	2.164	0.502	0.641
7.704	2.805	0.762	0.675		2.562	1.073	0.831	0.537
1.974	0.537	1.766	1.437		0.519	1.852	0.519	0.952
14.11	0.727	1.939	0.987		1.143	1.645	1.697	0.537
9.055	4.276	0.762	1.039		3.584	2.095	1.108	1.298
8.172	2.424	1.575	1.402		7.497	0.606	0.675	1.004
12.223	7.289	1.402	0.779		2.805	0.848	0.675	0.831
13.695	3.151	0.831	0.571		3.359	0.97	1.264	1.108
12.465	3.047	1.402	0.883		1.177	1.402	0.675	0.762
2.528	0.571	1.472	1.195		4.934	2.112	2.043	0.9
11.617	0.831	2.718	0.606		4.172	0.641	2.251	0.658
5.315	2.078	0.554	1.87		1.679	0.952	0.71	0.589
3.584	0.9	0.606	1.16		2.389	0.987	0.554	0.519
0.675	0.554	2.199	1.125		8.657	2.995	1.021	1.143
12.812	0.952	0.97	0.987		2.822	0.623	1.298	0.883
2.614	1.87	1.818	1.021		1.939	1.125	1.143	1.004
18.508	1.662	0.883	0.641		0.796	1.316	2.735	1.125
8.535	1.801	1.679	2.13		6.285	1.039	1.541	0.97
10.37	2.77	1.056	1.593		2.285	1.593	0.831	0.554
10.63	5.367	2.978	0.883		1.645	0.727	2.355	0.71
6.717	3.047	1.298	1.229		1.108	0.519	0.866	1.229
4.432	1.039	2.701	1.229		0.935	2.164	0.883	1.575
20.083	3.999	1.593	2.216		2.58	1.298	2.649	1.247
12.725	1.956	0.987	1.541		5.003	0.97	0.71	0.9
6.285	3.151	1.212	1.108		1.247	1.454	1.679	0.537
5.921	1.524	0.502	0.762		2.147	2.372	1.004	0.831
1.091	6.994	0.935	1.454		4.83	0.796	0.831	0.658
11.652	9.972	0.537	0.571		1.316	1.021	0.589	0.502
11.375	2.164	2.181	1.091		4.034	1.887	1.177	0.831
10.249	2.718	3.168	0.987		2.32	2.043	1.506	0.796
3.359	4.934	1.783	1.35		4.813	1.316	0.9	0.779
4.12	2.216	1.16	1.004		5.454	0.519	0.641	1.229
4.692	4.952	1.35	1.264		5.038	0.744	0.641	1.402
13.4	3.843	3.289	1.402		2.251	0.848	1.852	0.918
11.773	4.069	2.424	0.502		1.472	1.697	1.714	0.796
8.483	3.774	3.082	1.42		4.155	1.004	0.762	1.108
3.895	1.368	1.229	1.177		0.727	0.693	0.848	0.537
7.462	3.843	0.935	1.454		2.718	0.623	3.151	1.385
8.847	5.298	1.212	0.606		4.069	0.571	2.701	0.744
11.132	1.939	0.675	1.16		1.021	0.814	1.108	1.368
3.757	1.766	1.472	0.641		2.943	0.606	1.558	0.537
7.306	3.012	2.822	1.506		3.843	1.922	0.519	0.502
4.865	4.19	2.441	2.337		6.094	0.537	2.251	0.779
3.289	2.458	1.731	1.177		4.848	2.199	1.108	0.641
1.766	2.857	0.727	1.922		2.926	0.675	1.056	0.71
7.652	1.35	1.662	0.883		2.268	1.316	2.112	0.623
3.878	1.593	2.043	1.229		2.233	2.268	0.675	0.744
5.575	1.368	2.441	0.519		3.272	0.831	0.779	0.71
14.162	2.233	2.58	1.108		3.376	0.519	1.385	0.658
5.038	4.017	1.264	0.606		1.108	0.727	1.506	0.537
7.358	0.641	3.411	0.779		2.943	0.97	1.264	1.627
7.012	3.324	1.558	2.026		6.891	0.623	1.368	0.744
10.44	1.852	2.77	0.537		2.216	1.524	0.952	0.519
3.359	6.077	2.493	1.316		1.575	1.437	1.108	1.212
1.541	1.195	1.298	1.42		3.601	0.987	1.818	0.744
14.56	5.904	0.831	1.281		6.579	0.71	0.831	1.108
3.74	2.666	1.852	0.762		3.012	1.056	0.744	1.177
5.696	3.757	0.571	1.264		4.501	1.766	1.125	0.762
1.714	2.943	0.866	0.727		2.822	4.12	1.195	0.623
3.705	0.9	1.697	0.554		0.779	1.35	1.87	0.537
22.68	2.026	0.641	1.333		2.285	1.039	0.796	1.177
6.596	3.22	1.177	0.554		1.575	1.125	0.796	0.883
4.571	1.333	1.021	0.727		1.593	2.787	0.641	0.9
2.112	0.866	2.545	0.554		2.337	1.229	1.108	1.402
8.189	4.103	0.641	0.814		3.376	2.822	2.251	1.679
14.231	0.744	3.116	0.831		3.082	1.212	0.952	0.675
6.648	2.701	1.091	0.658		2.528	0.779	1.281	0.796
2.649	3.843	1.679	2.043		6.475	1.852	1.108	0.71
12.258	0.779	0.848	1.593		1.385	0.519	3.186	0.641
7.445	2.787	1.991	0.571		4.605	1.593	1.143	0.658
10.63	1.627	1.489	0.744		2.043	0.675	0.606	1.021
4.623	0.606	0.71	2.112		1.437	1.558	0.589	1.212
9.765	1.125	0.693	1.645		3.238	1.212	0.831	1.783
7.445	3.393	1.472	2.684		2.06	0.796	1.333	0.519
4.536	4.398	0.537	0.831		4.086	1.887	0.589	0.883
4.449	5.506	1.541	1.264		5.298	0.779	2.458	1.091
3.999	1.472	0.658	1.524		5.938	0.658	0.848	0.883
2.528	2.026	1.61	0.693		0.589	2.684	1.974	0.641
4.952	3.099	0.744	0.675		3.151	2.06	0.589	0.952
2.787	3.861	3.22	0.606		3.532	1.125	1.852	0.831
11.357	1.42	0.779	0.779		4.017	1.437	0.571	0.571
5.246	6.423	0.71	0.519		1.281	0.831	0.814	0.918
2.493	0.866	1.922	1.212		3.757	1.247	0.883	0.987
3.878	1.766	0.71	2.043		6.25	1.887	0.779	0.502
15.547	2.458	1.904	2.545		2.372	0.831	1.922	1.108
5.557	2.822	0.779	1.818		2.528	0.641	0.814	0.571
12.777	5.575	0.537	1.073		2.909	0.641	0.675	1.212
0.537	2.441	1.783	1.108		2.51	2.337	1.091	0.779
4.605	3.168	1.195	0.97		2.026	0.935	0.537	0.727
1.801	1.922	3.238	0.9		1.454	0.744	2.337	0.554
16.395	2.562	0.537	0.831		1.731	2.355	0.606	0.554
5.973	2.476	1.472	0.606		3.792	2.476	1.056	0.606
1.939	0.831	1.489	0.641		1.143	0.883	2.112	0.935
0.623	3.411	0.537	0.519		1.87	1.541	0.641	1.385
13.954	4.519	2.701	1.247		2.06	1.437	1.852	0.848
4.051	2.684	0.71	1.956		2.233	1.835	1.35	1.229
5.177	5.367	1.87	0.935		1.402	1.368	1.004	0.866
13.262	1.558	2.285	0.831		2.493	1.766	2.476	0.519
7.445	2.77	1.506	1.039		3.082	0.589	1.593	0.537
3.878	3.341	1.714	1.437		1.489	1.472	1.039	0.519
2.753	5.09	3.411	2.424		7.046	1.385	3.982	1.108
1.42	1.662	1.177	0.831		4.051	1.298	0.727	0.537
3.082	2.233	0.571	1.575		1.541	0.831	1.143	0.9
1.783	0.9	0.848	1.437		3.289	1.039	0.641	0.589
4.484	7.531	0.554	0.796		2.649	1.021	0.831	0.831
21.122	2.337	1.385	1.004		0.831	1.627	1.35	0.796
8.864	3.116	1.316	1.264		4.726	1.247	1.056	1.835
3.999	2.839	1.091	0.779		2.476	0.831	2.355	0.762
3.809	1.506	0.641	2.614		1.818	0.641	0.796	1.575
4.917	2.597	1.108	2.77		1.039	1.368	4.017	1.385
9.488	0.987	0.952	1.333		3.826	0.641	2.251	1.004
3.064	2.528	2.181	1.264		1.368	0.97	2.303	0.848
3.203	1.679	1.489	1.558		1.766	1.974	1.16	0.71
7.323	1.177	0.658	0.814		4.9	1.991	0.537	2.372
4.623	3.67	1.939	1.298		1.021	1.939	1.575	0.727
10.751	3.116	0.502	0.606		3.843	0.883	2.943	1.956
5.159	1.091	0.606	0.693		0.796	2.112	1.42	0.693
3.982	2.649	0.987	0.727		5.8	0.831	0.9	1.195
3.203	1.454	2.078	1.281		2.891	0.744	0.519	0.675
3.497	1.021	1.229	2.216		0.71	0.952	1.073	1.385
13.244	1.472	1.073	1.143		3.238	1.16	0.554	0.606
2.839	2.32	1.645	1.524		1.61	1.558	0.9	0.952
14.318	2.078	0.554	0.537		2.753	1.298	0.519	1.108
6.008	1.195	1.091	3.792		3.497	1.489	1.35	0.814
2.06	5.003	0.658	2.407		2.303	1.42	0.918	0.9
18.127	0.519	2.078	1.679		0.831	0.571	1.021	1.437
2.441	2.043	1.333	3.22		1.524	0.831	0.519	0.589
3.999	1.073	0.519	3.67		1.402	3.584	0.883	0.935
3.93	0.693	0.623	1.056		2.805	0.762	0.848	0.866
5.869	0.9	1.645	1.143		6.856	0.883	0.831	1.229
2.026	7.999	0.935	1.298		3.03	2.528	0.658	1.731
13.366	5.038	1.212	0.623		1.021	2.909	0.693	2.147
3.116	4.571	0.554	0.883		4.38	3.307	2.233	0.71
3.497	1.679	2.77	0.744		3.393	1.472	2.822	1.662
2.285	2.407	2.718	2.528		1.16	1.731	2.787	0.693
3.393	4.432	2.199	0.762		2.787	1.42	2.268	2.493
6.319	2.233	0.571	1.731		2.666	0.848	0.727	0.693
3.151	1.749	1.125	1.281		2.06	1.454	1.091	0.641
5.263	2.164	1.281	2.493		2.822	0.831	1.212	0.744
13.4	1.541	1.662	1.073		1.922	0.848	1.298	0.796
3.584	2.77	1.541	1.35		2.337	1.004	1.195	1.143
7.046	0.918	1.316	1.264		3.463	1.35	0.97	0.623
1.125	1.593	0.675	2.441		2.095	1.818	2.58	1.575
17.832	2.614	1.61	1.073		4.12	1.039	1.749	1.073
12.033	4.155	1.056	2.666		2.528	1.35	0.623	0.658
6.371	8.708	0.866	0.779		7.15	1.229	3.03	0.693
0.987	0.519	0.918	1.402		2.528	1.818	0.502	1.143
14.024	4.657	0.935	0.641		2.251	1.212	1.298	1.004
5.592	2.355	0.796	1.385		3.445	0.519	0.519	2.199
9.834	1.437	0.9	1.195		1.264	0.641	1.991	0.589
9.834	3.48	0.71	1.333		2.147	0.866	0.502	0.623
13.4	3.584	1.454	1.506		1.056	0.675	2.043	1.091
4.051	10.63	2.701	0.727		4.519	1.974	1.593	0.571
11.115	0.97	2.337	0.571		1.558	0.502	2.718	0.537
4.761	3.134	3.272	0.606		0.952	1.558	1.974	1.524
29.276	1.956	1.783	1.974		2.008	0.779	0.866	0.519
4.311	1.575	1.489	0.935		1.541	2.216	0.935	1.056
7.566	2.597	1.818	0.554		4.675	2.822	0.779	0.675
8.726	1.212	1.818	1.662		1.056	2.181	1.489	0.779
9.193	2.839	1.281	2.008		0.762	0.675	0.848	1.835
4.778	1.766	0.918	0.641		3.099	3.272	0.589	0.623
11.6	0.918	1.593	0.519		0.693	0.831	0.883	1.16
11.046	5.419	1.368	1.298		2.909	0.779	0.831	0.693
4.398	2.458	0.606	0.796		2.13	1.524	1.835	0.866
4.432	1.437	0.866	1.506		3.618	1.229	4.017	1.056
13.798	4.172	1.645	0.502		2.043	1.472	0.744	0.71
5.332	2.06	1.575	1.61		0.658	1.87	2.372	0.918
10.803	1.264	2.13	2.389		1.039	0.658	1.61	0.779
4.605	1.731	2.026	2.268		1.073	1.091	3.515	0.762
2.597	1.801	0.779	0.658		2.77	1.472	1.489	0.796
10.249	4.017	1.731	3.082		2.701	2.493	0.796	1.316
4.017	0.796	0.519	0.693		6.925	1.021	0.589	1.091
10.699	2.857	1.61	0.658		2.597	1.039	0.97	0.693
5.229	2.078	3.341	0.623		3.826	0.779	0.623	1.073
11.669	2.961	2.476	0.502		3.826	1.229	1.212	0.693
11.219	0.935	1.402	0.537		6.7	0.727	0.796	0.589
4.744	0.952	1.35	1.004		1.662	1.714	0.554	0.848
3.255	4.917	2.684	0.554		1.125	3.134	2.164	1.004
4.744	3.255	3.116	2.008		3.774	2.147	0.727	0.779
5.402	1.281	1.766	0.519		2.874	0.831	0.606	1.541
11.132	1.714	0.693	0.918		2.753	1.333	0.883	0.641
13.972	2.493	1.247	1.125		4.64	0.9	1.714	1.454
21.97	2.164	0.762	0.606		5.125	0.97	1.454	0.571
12.361	2.562	4.917	1.108		5.367	1.229	0.502	0.762
9.834	1.091	1.541	1.229		1.731	0.606	1.766	3.688
1.991	4.588	0.589	0.796		2.978	1.368	2.164	1.195
1.368	1.541	1.056	0.519		2.909	0.727	1.143	0.952
5.402	3.463	2.528	0.693		0.71	0.779	3.428	0.606
4.865	4.172	0.623	0.537		3.705	1.87	1.524	0.519
2.77	3.826	0.606	1.454		2.632	0.502	1.091	0.641
6.475	4.311	3.705	2.199		2.06	0.952	1.212	0.71
3.324	1.472	1.021	0.987		2.424	1.61	0.727	1.593
10.682	2.026	1.091	0.675		0.606	0.935	2.389	0.796
0.554	2.337	0.727	0.658		1.298	0.831	0.831	0.883
3.48	3.601	2.372	1.385		1.939	1.852	0.571	0.554
0.693	2.545	0.796	1.35		0.519	0.762	1.281	0.918
2.632	1.714	1.039	1.091		1.939	1.021	1.61	1.281
11.427	3.047	1.454	0.606		4.069	1.627	1.35	1.524
3.428	0.571	0.744	0.502		1.004	1.056	1.177	0.519
2.562	1.679	0.675	1.125		3.618	0.502	1.212	0.744
3.999	1.004	0.744	0.554		0.814	1.749	1.021	0.658
6.354	1.524	2.181	0.693		5.765	1.472	0.658	1.749
4.623	1.004	1.472	2.805		1.056	0.502	0.554	0.641
9.055	1.541	1.87	0.675		0.641	1.541	2.268	1.714
7.739	0.571	1.61	1.662		1.783	1.316	1.056	0.658
2.718	0.952	0.571	1.801		4.328	0.831	0.727	0.744
5.315	2.822	1.402	1.316		3.307	1.021	0.623	1.212
23.459	4.103	1.281	1.16		1.143	2.06	2.597	0.9
11.756	3.099	0.571	2.112		3.272	1.42	1.575	0.554
12.967	5.021	1.749	1.385		6.285	1.143	0.693	0.848
7.029	4.086	0.9	2.441		3.74	2.285	1.35	0.935
9.851	2.58	1.749	1.454		3.064	2.181	0.918	1.835
10.786	0.658	1.35	1.887		4.484	1.316	2.684	1.575
1.766	1.212	1.852	1.056		2.476	1.298	2.303	0.727
4.051	1.679	0.571	0.952		2.701	4.934	2.32	0.571
5.246	6.423	2.303	0.675		8.154	2.285	1.887	1.229
2.718	2.528	3.272	0.831		5.09	0.641	1.575	0.831
5.834	1.368	1.073	0.744		3.203	1.212	0.693	1.177
3.168	2.181	2.857	3.497		3.203	1.627	0.866	1.645
8.708	6.683	0.71	2.251		2.026	1.697	0.606	1.368
5.696	1.091	5.54	0.814		1.073	1.143	1.922	0.796
8.743	5.159	1.679	1.991		4.934	1.541	1.679	0.589
1.558	1.489	1.593	0.675		1.143	1.801	0.952	1.316
7.497	4.882	0.762	1.368		7.652	1.125	1.922	0.623
18.906	1.939	0.935	1.714		3.22	0.935	2.666	0.9
16.049	3.03	0.693	1.852		3.774	1.558	0.71	1.298
1.125	9.193	1.091	0.848		2.13	3.411	1.904	1.125
2.701	1.627	0.935	0.779		1.212	0.97	0.606	0.762
6.717	0.623	2.078	2.078		2.961	2.216	0.796	1.731
8.83	2.528	1.177	2.303		0.693	2.06	0.519	0.658
6.458	2.822	0.952	2.978		1.818	2.926	1.333	0.744
7.341	4.571	0.883	1.281		3.584	2.112	0.762	1.956
9.332	1.645	0.675	1.42		0.97	1.298	0.935	0.952
4.467	3.549	1.108	1.887		5.315	0.883	1.039	0.675
15.651	1.749	1.298	3.324		0.589	1.922	1.489	0.606
5.973	4.761	1.524	2.112		2.857	2.13	0.606	1.61
3.584	3.411	2.528	1.021		2.164	1.125	1.524	1.004
0.502	2.026	0.796	1.801		1.489	0.935	1.229	0.762
6.337	1.974	2.493	1.056		0.762	0.571	1.437	0.935
3.93	4.536	1.143	0.606		2.13	1.402	2.528	1.212
5.003	3.116	1.333	0.762		0.831	0.658	0.9	1.298
5.194	4.501	1.956	1.039		4.796	1.679	0.831	0.779
13.487	1.541	1.61	3.965		0.796	2.285	0.693	1.16
8.778	2.614	2.216	1.506		2.458	2.303	1.212	0.9
6.856	1.679	0.641	0.918		0.97	3.324	0.918	1.004
8.951	1.575	1.35	1.108		2.528	1.852	1.212	0.537
4.103	2.026	1.212	1.489		1.125	1.35	0.814	2.355
5.661	2.303	0.606	1.143		3.151	2.597	0.554	0.589
15.114	3.341	0.623	0.987		2.528	0.658	1.42	0.952
1.316	1.091	1.922	0.97		2.112	0.814	0.796	0.641
4.224	2.909	0.554	0.554		2.441	0.883	1.887	0.727
5.211	0.658	0.831	1.247		5.834	1.091	1.143	1.177
14.162	5.332	0.883	0.606		6.025	2.77	1.437	0.606
13.435	2.355	0.9	1.143		5.177	0.641	3.428	1.783
6.354	0.623	1.125	4.709		3.012	1.593	0.606	1.264
1.731	3.67	1.143	1.264		4.536	0.744	0.519	0.606
8.691	3.064	1.004	2.632		2.164	1.004	0.814	0.589
6.943	0.693	1.662	0.571		0.796	1.316	0.935	1.108
7.012	3.878	2.961	1.333		3.843	1.298	1.506	0.727
6.008	1.091	2.978	1.87		1.627	1.091	1.229	1.264
7.722	0.9	0.554	2.147		5.454	2.424	1.852	0.641
3.393	0.641	0.519	0.641		3.48	0.554	0.606	0.675
5.54	1.558	0.831	0.606		2.805	3.878	0.814	0.744
1.922	3.826	1.472	1.42		6.977	1.714	1.541	0.519
11.634	4.328	2.043	1.714		1.818	1.212	1.575	1.021
7.774	4.605	1.645	1.697		3.116	0.796	2.13	1.004
9.262	3.064	1.506	2.199		3.913	1.991	3.549	0.952
0.952	0.935	1.368	1.316		1.524	0.727	1.506	1.385
11.704	4.051	0.814	0.866		2.458	2.545	1.091	0.831
4.398	0.935	1.904	1.887		1.766	1.645	2.32	0.519
1.852	2.147	1.783	2.303		3.324	1.835	1.42	0.744
1.593	0.606	1.472	5.177		1.16	2.026	0.866	0.554
5.003	1.731	0.502	1.073		1.212	0.935	0.71	0.935
9.02	2.078	0.693	0.9		4.172	0.744	2.06	0.987
7.15	1.125	1.264	3.272		2.112	1.506	0.727	0.623
5.194	4.553	0.779	1.922		2.909	2.926	1.073	2.562
3.532	2.857	0.537	2.164		1.143	2.06	1.956	2.026
4.051	1.87	1.091	1.939		6.839	1.195	1.333	0.606
1.627	3.082	2.891	0.502		3.445	1.021	0.796	0.744
3.168	4.19	0.606	0.727		5.488	1.42	0.693	0.918
6.146	1.143	1.437	0.606		2.857	1.489	0.658	0.883
11.063	3.549	1.87	1.091		5.436	1.247	1.108	1.177
6.994	0.952	0.848	0.519		1.939	0.502	0.848	0.658
4.519	0.762	0.537	1.125		3.359	1.524	0.866	1.212
12.552	1.229	1.922	0.641		0.623	1.627	0.693	0.866
5.661	1.056	0.537	0.589		6.406	2.303	0.762	1.679
10.024	2.233	1.333	1.125		8.708	2.164	1.316	0.554
9.436	1.731	2.909	3.272		0.658	1.212	0.502	1.056
3.636	6.267	2.06	0.727		1.108	2.112	2.458	1.091
14.872	4.796	1.368	0.519		3.238	1.229	0.866	0.814
2.839	2.181	1.714	0.537		1.904	2.753	0.606	0.623
9.314	3.722	1.039	2.216		4.484	0.848	2.043	0.744
8.76	1.887	1.42	0.693		5.938	1.056	1.35	1.195
9.765	2.268	2.926	0.918		1.541	0.831	1.697	0.641
8.622	4.761	1.368	2.684		1.904	2.043	1.766	0.727
4.224	3.515	1.125	0.831		1.922	0.779	1.004	1.039
7.479	2.597	0.762	2.337		4.657	0.831	2.493	0.744
1.524	3.809	2.06	1.454		1.143	2.164	0.571	1.091
1.714	1.714	1.056	1.887		2.458	1.385	0.831	0.641
10.163	3.359	1.489	1.039		4.519	0.554	1.333	0.519
1.662	4.346	2.355	2.251		4.398	0.571	0.883	0.589
17.278	0.693	1.645	0.623		1.143	1.091	0.866	2.13
2.891	1.61	1.904	3.168		0.779	0.935	2.008	1.021
1.541	1.039	1.558	2.857		3.566	2.043	1.42	0.641
3.393	1.333	0.831	2.961		6.648	1.073	0.883	1.247
2.666	2.77	0.589	1.281		1.368	1.16	1.593	1.904
5.765	3.359	1.922	1.939		2.51	0.744	0.97	1.437
1.368	4.294	0.831	0.97		1.541	0.623	1.212	0.744
8.328	2.389	1.385	2.372		2.909	3.515	0.987	0.693
9.02	5.263	0.537	1.281		2.458	1.195	1.385	0.883
4.484	2.614	0.744	1.454		3.549	1.039	0.641	1.437
3.393	0.831	2.233	2.008		3.168	0.935	1.42	0.502
1.212	1.16	0.762	1.316		4.172	1.627	0.987	0.519
0.918	1.108	0.693	0.848		1.541	1.385	0.883	1.004
8.051	4.12	2.13	2.77		2.32	1.506	0.9	0.554
9.713	6.492	0.554	0.519		2.735	1.143	0.831	0.796
11.098	2.493	1.766	1.558		0.796	2.285	1.091	0.9
3.03	7.497	0.519	4.588		1.316	1.35	1.264	0.814
1.125	2.58	0.537	0.952		6.285	0.519	0.987	0.623
8.899	4.138	1.454	0.831		4.017	1.662	2.58	0.883
7.341	1.922	0.519	1.229		1.108	2.32	1.61	0.554
1.039	1.056	0.952	2.095		0.623	2.13	0.606	0.831
2.147	2.026	1.16	1.437		3.67	0.97	2.632	0.502
1.991	2.458	0.883	0.796		2.978	2.095	0.537	1.056
11.548	0.831	0.571	0.831		2.095	1.939	0.658	0.571
1.627	2.372	2.095	2.372		0.97	3.238	1.766	0.675
3.463	2.233	2.026	1.472		1.939	0.571	1.974	1.177
5.852	2.857	1.125	1.177		0.831	1.091	0.658	0.554
2.199	1.558	1.264	0.502		4.103	0.502	1.887	1.333
3.584	1.35	0.623	1.766		1.039	1.506	1.35	1.056
7.15	4.415	1.87	0.571		3.999	1.939	0.571	0.762
5.021	3.134	0.9	1.956		2.857	0.623	1.731	0.571
19.893	0.606	1.177	0.606		1.627	0.519	1.731	1.073
1.679	3.947	1.16	1.195		6.163	3.22	1.333	1.61
13.556	3.324	2.06	0.762		3.03	6.025	0.589	1.974
1.645	3.255	0.952	1.039		2.13	1.524	0.693	0.502
4.155	1.229	2.666	1.627		1.87	1.073	0.796	1.731
1.731	0.641	1.091	1.385		3.255	0.537	1.073	1.125
2.632	2.978	1.627	1.645		2.112	2.961	1.627	1.056
12.864	2.337	1.852	1.974		2.943	0.589	0.883	1.437
4.952	1.506	2.095	2.77		2.666	1.177	0.571	1.212
4.276	1.991	1.316	2.857		0.952	4.224	0.589	0.693
1.749	0.987	1.195	1.472		3.497	1.108	1.039	1.575
16.707	2.891	1.801	1.056		2.008	2.078	1.229	0.779
7.202	2.562	2.926	1.801		5.125	1.991	1.229	1.229
8.241	1.195	1.316	1.974		1.904	1.247	0.987	0.727
3.584	0.606	1.212	0.97		1.298	1.645	2.943	0.623
9.851	8.76	0.762	2.043		0.606	1.714	0.831	0.554
8.622	0.727	0.502	0.571		3.03	1.472	1.091	0.571
0.641	1.922	3.48	0.935		1.801	1.506	1.852	1.212
15.374	0.796	1.281	0.744		0.987	1.766	0.727	1.402
14.439	2.026	2.112	0.693		2.943	1.091	1.281	1.125
3.792	0.9	0.675	1.056		1.16	2.078	1.073	0.848
4.519	0.918	2.147	1.506		5.627	1.004	1.437	0.866
9.366	1.091	0.97	3.134		2.805	1.056	0.571	1.125
28.289	2.337	0.952	0.762		1.35	1.385	1.039	0.571
11.219	4.207	2.355	1.662		0.9	2.787	0.606	1.645
8.068	1.16	1.143	0.796		2.666	2.355	1.541	1.61
8.293	1.662	1.039	0.918		6.769	0.623	1.16	1.61
2.06	2.303	1.749	3.324		2.632	1.645	2.078	1.108
3.688	1.281	1.541	1.645		2.303	0.866	0.9	1.731
5.661	0.9	2.493	1.143		5.419	0.744	0.9	1.021
5.644	0.866	1.472	1.679		3.168	1.004	1.143	0.831
1.143	7.15	0.606	2.181		6.337	0.883	2.355	0.918
10.648	1.974	0.814	2.078		2.389	1.61	1.402	0.744
4.882	1.939	1.212	2.666		1.852	1.489	0.9	1.489
5.384	5.384	0.831	1.039		2.32	0.675	0.606	1.264
1.818	3.012	0.796	2.753		3.566	1.835	0.744	1.593
8.345	0.537	1.697	0.97		4.051	4.017	0.537	0.606
12.448	0.606	0.537	1.939		3.393	0.744	2.441	0.519
3.064	2.857	1.039	1.073		3.238	0.831	0.796	1.679
3.134	1.749	2.493	0.606		2.303	0.9	2.164	0.537
3.411	7.237	2.58	1.125		2.839	1.506	1.143	0.589
11.098	1.887	2.233	3.203		4.017	0.537	2.008	1.593
14.335	1.645	2.268	2.77		2.008	2.355	2.389	0.693
12.292	3.047	3.497	2.407		2.805	1.264	0.796	0.554
1.402	1.229	0.554	0.658		2.787	0.675	2.112	0.658
9.557	2.268	1.575	0.571		0.831	1.16	0.519	0.589
20.066	1.801	2.303	2.909		3.134	1.835	1.021	0.831
2.285	1.662	0.675	1.541		2.649	2.337	1.039	0.796
16.43	1.316	4.12	1.229		3.134	1.593	0.727	1.662
1.731	3.168	2.545	0.918		3.67	1.991	0.918	0.537
2.562	1.801	1.16	2.424		0.848	2.008	3.393	1.247
2.684	0.987	1.004	0.554		0.848	1.16	0.762	0.571
8.051	4.103	2.199	1.697		6.337	1.021	1.645	0.796
3.601	3.895	1.645	2.199		0.918	1.454	1.506	1.333
8.466	1.125	1.16	0.831		3.532	1.021	1.714	1.056
17.59	3.532	1.073	0.796		1.247	1.887	0.814	0.537
2.562	1.939	1.437	1.472		2.355	0.519	0.831	1.385
16.499	3.359	1.645	1.056		1.004	0.658	0.571	0.502
4.311	2.597	1.783	1.524		3.757	1.939	0.866	0.502
18.231	0.952	1.818	1.437		2.147	1.61	0.623	0.623
2.268	3.74	0.71	2.078		1.818	1.801	2.303	1.558
1.454	0.554	1.956	1.333		2.026	1.714	1.402	0.554
9.834	1.939	0.675	0.952		3.099	0.831	1.108	0.814
4.294	3.012	1.004	2.008		3.826	1.039	0.537	0.571
2.943	3.999	1.056	1.454		1.298	1.073	1.714	0.727
16.447	1.402	1.16	1.489		2.026	1.143	1.575	1.437
12.396	2.216	1.679	1.627		1.541	1.662	0.952	1.437
4.467	2.268	1.61	0.987		3.48	0.606	1.731	2.008
1.939	3.238	2.164	1.143		0.693	2.043	2.632	1.125
5.609	6.579	1.506	2.874		2.216	0.693	0.519	0.9
1.575	1.558	2.58	0.606		2.51	1.021	0.918	0.831
2.839	1.956	1.108	1.247		2.701	0.987	0.641	0.606
4.172	3.012	3.757	1.627		2.251	1.558	0.779	0.693
12.604	2.199	0.779	0.866		2.753	1.143	1.524	0.779
9.141	12.379	1.42	2.372		3.238	1.16	1.281	1.316
2.112	1.662	0.693	1.16		1.852	1.212	1.039	1.091
12.206	3.116	2.424	0.883		2.787	1.247	1.749	0.623
6.631	1.454	0.952	1.61		1.437	0.537	0.779	0.71
6.787	1.627	1.212	1.818		2.078	1.108	1.887	0.571
3.982	1.887	1.212	2.285		2.424	2.632	2.026	1.281
3.618	4.536	1.229	2.026		2.787	1.021	1.108	0.779
12.639	3.757	1.731	1.125		1.108	0.658	1.922	0.814
5.817	2.112	2.303	0.606		0.9	0.641	2.078	0.589
3.878	2.303	2.701	1.679		0.571	1.177	2.458	0.762
5.99	0.658	2.787	0.727		2.216	2.562	1.61	0.987
10.163	1.368	1.195	1.316		3.255	1.385	2.078	0.554
3.255	1.091	0.641	0.744		4.865	0.883	0.935	0.935
9.072	3.774	2.666	0.537		3.307	1.835	0.727	0.97
2.233	3.203	0.952	0.623		3.463	0.762	0.571	0.952
7.791	1.974	2.597	2.735		2.701	1.385	0.744	0.658
1.974	1.073	1.333	0.693		1.039	3.064	1.368	0.658
8.051	1.731	1.125	1.108		2.528	1.541	1.247	0.935
16.811	2.684	0.796	3.203		4.12	1.177	1.177	0.658
2.787	2.181	0.987	0.606		3.67	3.168	0.641	0.571
6.008	4.172	2.13	1.091		2.597	1.177	0.554
7.462	1.385	1.437	1.662		3.757	1.073	1.143
4.519	2.389	1.298	1.852		3.307	4.813	0.519
5.125	1.766	0.554	0.727		6.666	1.177	1.212
2.943	4.398	1.056	0.796		5.177	2.787	2.77
4.311	3.255	3.047	1.143		4.12	1.125	0.519
18.629	0.9	0.623	0.606		1.956	1.385	0.658
10.284	0.641	2.285	1.143		4.449	0.693	0.675
4.623	0.675	1.281	0.519		2.199	2.233	2.043
2.008	4.969	0.502	1.16		1.056	0.571	0.675
2.649	1.073	1.818	0.918		1.16	0.848	0.658
3.203	3.393	0.658	2.458		1.264	0.641	1.766
5.973	3.601	0.814	0.658		5.055	2.078	0.952
14.82	1.039	1.402	1.35		2.701	0.571	1.922
6.406	1.281	3.134	2.095		1.16	1.385	1.627
2.389	1.42	2.943	2.078		3.255	1.195	1.264
16.69	3.272	1.662	1.627		2.372	1.991	1.489
2.268	4.172	1.039	1.593		1.87	2.13	1.056
2.753	2.268	1.61	0.502		1.818	2.026	0.9
6.371	3.809	1.697	1.437		1.195	0.918	0.727
15.114	1.091	2.043	1.506		5.246	1.627	1.195
4.571	1.177	0.987	0.606		0.9	1.298	1.437
4.934	1.385	0.693	0.97		3.74	2.095	2.164
5.731	0.606	3.982	1.645		1.229	1.229	1.558
5.731	1.247	2.407	0.502		2.528	1.714	0.952
13.868	4.969	1.212	1.766		3.843	0.519	1.575
6.25	0.762	1.125	2.891		3.116	2.545	1.039
1.247	0.623	0.727	0.9		2.528	1.281	1.731
4.865	1.264	1.437	2.32		0.606	0.554	0.693
0.641	3.272	0.762	1.506		0.848	1.281	0.831
3.428	2.337	1.298	1.35		4.398	3.047	0.97
3.584	4.415	1.593	0.848		1.939	2.164	0.693
6.215	1.333	4.952	0.537		3.861	1.281	0.71
1.627	2.701	1.195	0.779		2.233	1.801	0.554
5.384	6.579	0.606	1.61		2.839	0.554	1.818
20.412	2.822	1.073	0.606		3.532	2.458	1.506
9.539	3.584	2.476	1.558		0.866	2.891	0.866
4.086	1.87	0.641	0.97		1.437	1.247	0.623
5.177	2.303	0.502	1.956		1.125	0.883	0.519
11.634	0.831	1.42	0.762		1.991	0.779	0.987
7.947	1.939	0.589	0.554		1.264	1.887	2.251
4.692	2.597	1.402	1.922		4.813	4.363	1.021
4.017	1.939	1.212	1.16		1.818	1.922	1.489
5.852	1.87	0.554	0.623		1.714	0.589	1.039
15.582	2.649	0.606	1.177		8.137	1.056	1.316
17.019	4.415	0.814	0.693		0.606	1.264	1.229
8.587	1.229	0.935	1.42		2.441	2.77	0.9
6.354	1.627	0.744	0.519		4.449	2.303	1.073
8.224	3.826	1.801	1.974		2.078	1.437	1.212
2.718	3.22	1.385	2.943		3.238	2.597	0.9
6.821	1.575	0.762	0.537		1.489	1.472	1.039
3.93	3.151	0.952	2.562		4.276	1.662	1.333
2.632	0.831	1.16	1.627		2.147	1.904	0.554
6.129	2.891	1.195	0.519		1.939	1.575	0.606
3.947	3.047	2.078	1.922		1.35	0.866	0.658
7.046	2.476	2.753	0.589		2.839	1.177	0.537
5.263	2.718	1.731	1.16		2.164	2.528	0.952
15.997	0.987	1.454	0.744		1.922	1.212	1.385
4.64	8.362	1.887	1.385		2.614	2.51	1.212
2.787	3.792	1.714	0.71		2.718	0.571	0.848
3.376	6.406	4.432	0.814		0.519	0.9	1.004
8.293	1.056	0.848	0.641		2.458	0.537	0.796
4.051	1.004	3.151	1.87		2.943	0.623	1.852
1.541	1.316	2.078	0.658		2.666	1.731	0.606
4.224	1.697	1.039	1.42		1.541	1.16	0.519
29.449	0.831	1.333	0.641		2.805	1.264	2.285
4.675	1.662	1.402	3.289		1.61	1.974	1.143
7.393	0.554	2.251	0.693		2.355	0.866	0.727
13.92	0.606	0.658	0.502		6.769	0.9	0.987
2.666	2.874	1.333	0.952		1.974	0.606	0.796
6.025	1.939	0.519	2.528		4.172	1.16	0.987
7.012	2.233	0.762	0.935		0.744	0.935	1.368
14.785	0.987	1.87	0.658		1.801	0.502	0.675
17.157	1.437	1.489	0.571		0.9	2.164	1.229
7.739	5.8	0.519	1.385		1.541	2.078	1.35
8.345	1.939	1.697	0.918		3.843	2.822	1.454
6.648	1.558	1.801	1.247		1.922	1.42	0.675
11.323	1.004	0.952	0.571		6.094	1.679	0.762
4.796	1.541	1.16	1.247		1.662	0.675	1.801
9.228	0.641	0.71	1.333		3.203	1.852	0.9
11.357	1.974	1.524	2.684		8.414	1.35	1.056
2.026	3.341	1.783	2.337		2.562	0.502	1.437
6.215	8.033	1.35	0.935		1.264	1.506	0.744
2.874	2.147	0.606	1.056		2.718	0.71	1.61
7.548	4.38	1.091	2.268		1.575	1.021	0.952
4.415	0.935	1.333	1.541		3.636	1.627	1.143
4.917	2.666	1.627	1.056		3.515	1.541	0.623
5.125	1.852	1.783	0.727		2.147	3.861	1.177
10.821	0.727	1.541	0.831		4.675	0.814	0.866
13.747	1.004	2.337	0.571		4.9	0.554	0.883
10.232	4.588	0.537	0.987		1.575	2.164	0.97
13.227	5.194	2.095	1.454		2.51	0.554	1.16
8.985	6.856	0.796	1.091		2.684	1.004	1.298
3.22	2.233	3.601	1.385		0.762	2.58	1.177
6.337	0.987	2.147	0.848		1.247	0.987	1.61
3.93	1.195	1.87	0.848		1.454	1.904	0.693
3.22	4.588	1.247	2.164		2.233	2.407	1.524
16.049	1.939	1.021	0.589		3.099	1.627	0.97
12.05	1.35	0.571	1.524		2.666	0.693	1.039
6.977	1.108	1.056	1.298		1.42	1.091	0.883
39.681	3.566	1.749	2.874		3.463	0.987	1.073
7.825	1.281	1.922	1.541		2.06	1.801	0.866
3.064	2.112	0.831	1.125		1.385	1.056	1.177
4.519	1.61	0.952	0.693		3.099	1.974	0.519
7.774	1.645	1.506	1.16		3.48	2.857	1.454
7.081	3.047	2.06	1.593		1.489	0.554	1.35
3.428	5.436	0.762	1.524		2.095	1.627	1.506
3.168	3.636	1.039	1.385		3.549	1.247	1.679
8.085	6.06	4.449	2.857		2.355	2.545	1.091
2.857	7.306	1.143	3.566		3.151	1.212	3.947
13.279	2.147	1.35	1.143		2.424	1.298	2.13
2.735	3.012	0.796	0.727		0.848	0.952	0.831
3.497	4.744	1.125	0.571		4.172	0.537	0.623
3.48	7.081	1.454	0.779		0.641	2.649	1.125
1.385	14.335	3.186	2.181		3.22	1.835	1.298
6.579	4.138	0.831	0.762		1.991	0.866	1.454
14.543	3.272	0.9	0.831		1.506	1.939	1.298
8.414	2.078	2.06	0.606		4.744	1.956	2.458
12.587	4.086	0.606	0.537		1.939	1.575	0.918
5.229	1.541	0.571	1.61		3.134	1.887	1.368
2.51	8.657	0.693	1.056		3.238	0.762	1.887
0.571	0.987	1.627	2.216		2.822	3.74	0.796
5.073	3.584	2.147	1.264		2.735	0.952	0.866
4.623	0.693	2.026	2.13		0.883	1.558	0.693
2.112	3.186	2.51	0.727		3.826	1.524	0.762
6.821	1.056	1.091	2.043		0.866	0.744	4.172
3.895	7.098	0.71	0.918		2.441	4.051	2.458
0.641	1.212	0.571	0.987		1.956	0.71	0.693
6.839	3.168	0.796	0.693		0.762	1.489	1.143
5.142	2.787	1.506	0.918		2.233	1.333	1.627
13.037	2.528	0.952	0.537		2.718	1.922	0.502
9.488	1.437	0.693	3.03		4.155	1.818	0.571
12.967	4.069	1.61	0.727		2.285	0.814	0.554
1.195	1.679	1.541	1.818		1.489	2.735	0.675
16.43	0.831	3.168	1.039		2.337	1.87	0.883
1.662	1.073	1.316	1.627		2.026	2.303	2.337
2.233	3.515	0.952	0.571		0.935	2.476	1.645
1.333	0.796	1.229	1.749		3.116	1.697	0.658
4.051	2.822	1.073	0.571		2.926	1.818	0.779
12.742	3.168	0.71	0.554		1.783	1.783	1.247
3.965	1.039	1.454	0.554		1.939	1.749	1.645
2.701	2.493	1.783	0.554		5.904	0.883	1.801
1.264	4.882	2.407	0.519		2.32	0.519	0.9
2.961	1.818	0.814	1.835		4.294	2.58	1.472
12.621	1.039	2.961	1.541		0.571	1.991	1.489
3.515	3.445	1.766	0.519		2.199	1.714	0.848
14.699	2.285	0.589	1.039		2.528	1.506	0.779
7.289	2.372	0.831	2.043		2.891	1.714	0.641
3.307	0.935	0.814	1.42		1.939	1.472	0.519
3.099	4.449	3.341	0.796		2.407	1.143	1.679
0.762	3.134	2.112	1.558		2.857	1.541	1.593
10.007	8.345	0.779	1.61		4.19	1.887	0.675
4.986	5.679	0.693	0.935		2.285	0.641	2.718
10.007	3.515	1.437	0.866		6.527	1.974	0.883
8.951	1.333	2.787	0.519		4.432	1.956	1.472
5.229	4.38	1.402	0.693		1.593	2.528	0.606
4.207	2.597	1.333	1.229		2.441	2.32	1.437
12.708	1.316	1.904	1.195		4.778	1.16	2.355
1.021	2.095	2.147	2.684		6.458	0.97	0.727
4.138	2.77	2.043	0.571		2.303	1.801	0.866
7.41	3.532	0.987	0.744		1.593	2.303	1.506
12.898	3.947	2.251	1.575		1.333	1.645	0.952
4.709	6.267	1.852	0.658		3.48	1.16	1.056
8.328	0.9	3.895	0.744		3.168	2.787	1.039
7.029	2.233	0.571	1.247		3.238	3.947	1.125
7.445	1.091	0.762	1.039		1.437	0.952	1.627
3.428	1.627	0.71	1.004		2.026	1.575	2.285
6.648	7.393	1.385	0.606		1.818	0.866	1.021
1.645	0.71	1.749	0.589		0.848	1.679	1.714
9.678	0.658	0.623	0.727		2.528	1.212	1.195
6.215	0.641	0.883	1.766		1.212	1.679	1.783
11.79	1.922	1.558	3.238		2.476	0.762	1.316
10.492	1.004	0.606	0.866		2.978	3.064	0.519
22.351	0.831	0.744	0.519		2.095	0.606	1.974
4.398	5.419	2.545	0.935		3.653	0.537	1.87
8.068	0.9	2.078	0.519		1.264	2.216	2.649
8.708	2.839	1.177	2.095		1.177	1.558	1.662
10.613	2.303	0.641	0.952		2.666	0.831	2.32
3.289	5.003	0.519	1.143		1.697	2.199	1.16
4.675	3.151	0.727	2.337		1.229	1.524	1.818
12.136	1.073	2.216	0.866		1.368	2.337	1.125
2.545	0.779	2.32	0.796		1.385	1.835	0.571
2.718	2.476	0.554	0.796		6.96	2.303	1.541
2.995	2.389	1.454	1.316		1.61	2.13	0.9
4.952	2.874	1.368	0.571		2.043	2.701	1.835
1.818	2.112	2.458	0.502		0.987	1.506	0.796
6.475	4.449	0.762	1.056		2.701	2.822	0.883
9.539	1.489	1.679	0.502		3.047	0.675	0.606
7.531	2.51	0.9	0.675		1.454	1.143	0.848
2.095	0.935	0.537	1.056		2.372	0.606	0.848
4.865	2.303	0.779	0.814		2.649	0.641	0.606
7.514	4.865	1.333	0.519		1.056	2.787	2.545
3.93	1.229	0.589	0.744		3.116	1.316	3.238
1.766	2.181	0.762	1.073		2.372	1.333	0.71
9.574	1.091	1.852	0.537		2.147	0.693	0.641
8.535	2.424	2.008	1.316		3.566	0.9	2.32
2.355	6.008	1.143	0.848		2.251	3.67	1.16
5.09	4.259	0.554	1.402		3.982	2.874	1.368
8.812	0.502	2.285	1.472		3.082	1.125	0.675
1.974	2.06	1.039	1.247		0.502	1.091	1.575
16.517	3.601	1.662	1.125		3.48	2.441	1.558
4.467	1.991	1.333	0.987		4.034	1.662	1.021
11.098	1.87	0.744	1.056		3.428	0.693	0.987
15.166	0.918	1.593	1.108		0.641	3.809	2.337
3.566	0.606	1.818	0.502		4.242	1.039	0.866
3.445	1.541	0.779	1.108		2.268	0.9	1.42
4.675	0.571	1.939	1.385		3.965	1.073	3.272
2.458	2.372	0.935	0.866		1.922	2.51	2.407
5.177	3.722	1.697	1.852		2.13	1.229	1.402
4.138	1.004	0.848	1.766		1.922	1.195	1.212
6.371	3.722	3.515	1.402		4.519	0.866	1.454
4.328	5.315	0.571	1.229		1.143	2.961	1.247
1.835	1.541	1.195	1.16		0.814	1.004	2.805
7.999	4.605	0.814	2.008		1.524	0.918	2.372
28.047	3.843	2.199	0.9		2.874	1.679	0.762
3.22	4.467	2.389	0.606		2.632	0.641	1.177
3.289	2.943	0.779	0.658		2.147	1.818	1.125
1.593	1.801	0.519	2.407		2.614	0.762	1.541
10.648	1.402	2.268	1.575		0.866	0.675	1.904
11.427	4.103	1.749	0.744		2.632	1.16	1.87
16.153	4.207	2.632	2.303		2.199	0.935	2.424
5.211	6.631	1.489	0.97		2.043	1.056	2.632
7.237	2.58	1.35	2.095		1.177	1.212	0.779
11.756	3.549	1.281	1.229		2.666	0.796	1.524
7.981	1.801	1.437	0.866		1.021	3.099	0.883
7.393	0.658	1.212	1.316		3.255	1.316	2.407
13.054	4.363	1.731	0.658		3.393	2.008	2.805
6.25	5.367	1.679	1.524		3.047	0.866	0.571
7.306	0.762	0.658	1.004		0.987	2.424	2.164
5.506	1.593	0.779	0.675		1.887	2.32	0.675
6.389	8.518	0.693	0.779		4.605	1.039	0.519
4.571	4.242	3.947	1.073		1.575	0.831	1.091
7.046	1.697	1.021	0.762		3.653	1.506	1.593
7.41	0.918	1.697	1.731		1.697	1.039	0.658
1.575	3.272	0.883	0.571		7.098	2.355	1.143
5.402	0.848	1.645	0.519		2.528	1.697	0.762
13.591	1.506	0.97	1.091		1.697	0.952	0.848
10.232	1.333	1.073	0.519		1.35	0.554	1.627
2.407	1.593	1.801	1.073		0.71	1.991	0.606
9.072	0.918	0.519	0.675		3.151	0.97	1.281
1.558	2.891	0.866	2.839		2.666	3.895	1.524
6.579	4.069	1.731	1.16		0.831	1.956	0.831
1.402	4.069	0.779	1.714		2.597	3.878	0.796
11.34	4.761	0.796	3.116		0.554	0.831	1.281
12.171	1.368	2.147	1.818		1.956	1.039	1.593
5.09	0.796	0.848	1.524		6.943	1.801	2.199
7.41	2.458	1.766	1.177		2.718	1.021	0.641
4.726	2.095	0.883	0.623		2.718	1.593	0.796
5.627	6.994	1.368	1.454		1.16	1.385	2.735
11.859	4.311	0.97	1.108		3.307	0.918	0.606
1.593	6.25	1.039	2.164		1.108	0.744	2.303
4.172	2.407	1.801	1.177		1.731	2.978	1.974
12.327	1.125	0.571	1.264		2.753	1.108	1.125
14.958	1.143	1.904	1.506		3.324	2.424	0.693
5.125	1.039	1.073	0.866		1.662	0.641	0.987
7.15	0.537	0.848	1.16		3.307	1.627	1.835
0.658	2.285	1.575	0.796		2.164	1.627	0.571
5.021	2.943	3.099	1.091		0.606	2.684	2.562
7.479	3.982	1.697	0.952		3.307	1.783	1.472
1.143	2.666	1.385	0.762		1.368	2.355	2.718
6.111	1.281	1.143	0.727		1.42	3.012	0.727
2.822	3.116	1.939	0.848		0.606	4.017	1.662
9.02	2.684	0.606	0.658		3.584	2.268	0.796
14.976	0.571	1.662	3.082		3.012	1.818	1.091
6.596	0.935	2.355	1.437		6.44	0.658	1.125
4.917	2.13	1.108	0.779		3.238	0.641	3.047
3.445	1.073	0.727	0.519		1.991	1.714	0.675
4.19	1.004	1.749	1.558		3.341	2.597	1.316
0.9	7.808	2.389	0.918		2.545	0.658	1.35
1.125	2.597	0.658	0.519		2.735	0.779	3.982
14.266	2.147	0.762	1.385		3.22	0.606	2.372
13.106	2.666	1.16	1.87		4.051	2.874	1.039
0.779	2.995	1.108	1.056		2.735	2.58	0.779
10.751	4.449	2.233	1.558		3.428	2.753	1.593
4.034	1.818	0.623	1.506		2.251	0.9	1.402
4.12	1.247	1.697	1.021		2.458	2.026	1.073
6.146	2.407	3.064	1.489		4.103	0.606	1.852
4.363	2.961	0.935	0.952		0.519	0.796	1.506
5.003	1.506	2.441	1.316		1.489	0.796	0.502
1.801	3.099	1.004	0.848		2.32	1.645	1.575
7.393	4.207	1.316	0.519		2.632	1.125	0.796
6.389	2.199	1.247	1.143		4.449	1.87	0.796
26.316	2.147	1.801			2.285	1.835	2.943
3.584	1.593	2.407			2.476	0.814	1.143
4.778	3.359	1.697			0.9	2.407	1.108
6.354	3.566	1.195			1.039	1.766	0.589
18.698	1.281	1.264			1.056	1.091	1.247
5.644	1.16	1.281			1.021	1.021	1.87
7.168	7.583	0.623			0.935	1.281	2.787
9.557	1.766	0.831			0.918	2.285	0.848
2.026	6.215	0.918			4.449	2.718	0.762
17.123	3.618	0.918			3.584	0.97	0.675
12.188	3.116	0.831			2.822	2.008	0.623
12.327	1.939	2.078			3.324	1.264	0.97
0.779	1.575	0.623			5.315	1.593	0.987
10.492	2.268	0.675			0.866	1.472	0.952
9.384	1.627	1.454			3.393	1.541	0.675
1.61	7.808	1.368			1.021	1.749	0.675
16.915	1.575	0.606			1.316	1.316	1.402
5.246	1.039	1.195			1.506	1.125	1.212
8.812	0.589	0.779			4.276	1.316	1.87
4.034	2.32	1.039			2.476	1.42	1.766
8.293	1.021	1.575			3.861	1.852	2.32
6.596	0.641	0.987			1.818	0.796	1.852
2.233	0.71	2.078			1.125	0.675	1.922
4.986	1.852	2.597			3.272	1.056	2.13
1.143	3.238	0.97			2.632	1.818	1.021
4.848	4.744	1.264			3.289	0.519	1.402
4.294	2.51	1.489			1.143	1.195	0.744
3.601	3.653	1.766			2.649	0.97	0.831
4.709	1.939	0.779			0.519	2.008	2.839
11.357	1.887	1.991			1.454	1.056	1.073
2.718	2.874	0.883			2.822	1.281	1.333
22.732	0.952	1.541			2.458	0.675	2.043
5.817	3.999	2.632			3.515	3.307	1.593
2.112	1.298	0.744			1.021	1.939	2.58
9.436	5.107	0.848			2.372	1.212	1.627
7.133	0.796	1.073			4.865	1.835	0.606
8.051	7.237	2.06			5.021	0.796	2.909
6.077	2.216	1.627			4.051	1.922	3.099
7.271	0.537	1.541			1.039	0.693	3.186
20.533	2.372	0.918			1.125	2.026	0.918
6.821	4.761	1.662			4.138	0.866	3.532
7.098	6.752	1.316			0.571	1.593	2.562
0.727	0.658	1.125			1.472	1.195	2.857
7.462	3.463	3.03			1.35	2.285	2.666
10.786	3.22	1.108			1.887	2.493	1.87
14.543	2.528	2.545			1.039	1.368	0.814
6.285	2.545	0.71			1.039	0.727	3.324
3.151	1.939	0.935			1.42	2.597	1.766
25.433	2.805	1.212			2.06	2.008	1.731
20.291	0.606	0.537			2.632	1.177	0.641
7.22	4.086	1.887			0.693	1.697	1.402
4.172	1.506	2.839			1.558	1.662	2.337
4.986	3.705	1.524			0.554	1.229	1.039
7.341	0.866	4.761			3.722	0.744	0.71
8.38	0.641	0.537			6.683	2.476	1.731
16.309	3.359	1.073			3.134	0.848	0.883
9.92	1.437	3.186			4.986	3.324	0.9
4.796	1.852	1.195			1.35	0.762	0.571
5.35	2.285	0.97			1.87	0.831	1.368
20.533	0.796	1.056			2.251	1.195	0.589
7.029	0.796	1.852			3.861	0.883	1.437
7.323	1.524	0.831			1.662	0.571
6.579	2.476	2.355			1.195	1.904
2.857	1.679	0.814			1.991	1.281
5.506	2.372	0.831			2.095	0.762
13.608	2.458	0.97			1.887	1.749
5.609	0.883	1.004			3.878	1.368
22.057	5.125	1.212			4.64	1.922
16.032	1.541	1.87			1.61	1.472
4.813	1.922	2.199			1.195	1.42
4.172	0.883	2.095			4.709	2.355
9.037	1.108	0.796			1.783	1.922
6.389	4.017	1.454			2.13	2.978
3.532	1.731	0.623			1.645	0.952
1.749	2.458	0.623			1.108	2.891
1.904	0.658	1.714			2.77	1.645
15.738	0.554	0.744			1.939	0.952
15.928	1.056	0.762			1.506	0.502
5.211	2.303	0.71			0.537	2.614
1.524	2.597	1.801			5.021	1.212
2.597	1.264	0.554			0.658	2.389
8.085	4.294	0.727			2.528	2.701
4.034	3.116	0.848			3.705	1.091
5.731	0.866	1.039			2.891	0.641
8.068	0.779	0.658			3.497	2.666
8.864	1.316	2.77			3.982	1.645
7.064	2.614	1.281			1.801	2.407
0.831	2.839	2.043			2.095	1.61
2.718	1.385	1.627			1.143	1.091
21.226	1.783	1.195			1.489	1.818
9.868	1.402	1.125			3.012	1.437
8.431	3.064	2.216			1.454	2.441
4.709	2.407	0.554			1.783	1.402
3.618	4.051	0.537			0.606	2.355
3.289	2.614	0.537			4.692	0.502
4.83	6.423	1.766			3.064	3.947
9.314	0.606	2.684			1.835	2.389
2.718	1.61	2.06			4.207	2.008
6.25	1.627	1.731			1.904	2.961
1.056	2.095	0.9			1.212	2.164
8.674	3.03	0.935			4.778	2.078
5.506	0.727	1.247			1.801	2.458
5.627	1.281	1.004			1.454	0.796
2.735	6.094	0.97			2.753	1.801
19.339	1.939	2.424			2.528	1.195
7.168	1.281	2.164			3.463	0.848
7.427	2.562	0.883			1.61	1.454
5.834	1.627	1.852			1.35	2.684
6.492	1.073	2.008			1.541	2.632
35.769	0.71	1.143			0.935	1.506
3.324	0.658	0.9			1.749	1.697
7.375	3.255	0.831			0.848	5.107
7.462	1.627	1.281			2.32	0.606
3.289	1.679	2.735			5.419	0.848
6.683	0.606	1.091			1.368	0.935
4.934	2.268	4.64			3.255	1.627
13.106	4.882	1.489			8.778	1.316
12.275	3.064	1.472			1.472	2.926
1.818	0.519	2.822			3.376	0.744
16.586	0.623	2.372			2.77	1.783
6.908	3.064	1.42			1.835	0.918
7.479	2.043	3.324			3.341	0.762
18.785	2.666	1.575			4.709	1.281
19.044	9.418	1.16			2.078	1.783
21.485	2.251	1.61			1.714	0.502
1.974	3.722	2.303			2.164	2.164
14.352	0.97	3.705			4.086	1.645
10.613	1.316	1.402			5.073	1.039
8.985	1.039	1.402			5.731	2.51
16.465	1.316	3.947			4.709	3.376
3.549	2.476	2.424			4.103	1.385
4.242	1.333	1.61			1.593	1.524
2.805	0.537	2.649			2.337	1.472
2.043	1.766	1.731			1.783	1.16
15.634	2.718	2.805			3.618	1.472
11.652	0.693	0.866			1.87	1.298
5.298	2.77	2.839			1.991	2.199
15.218	7.791	0.831			0.537	0.727
2.424	1.091	2.476			2.562	1.316
3.653	1.021	1.056			2.112	2.147
6.735	2.06	2.493			2.545	1.575
4.571	3.359	0.571			4.017	0.606
3.549	1.939	1.472			3.878	2.13
18.508	2.787	1.039			1.697	0.831
2.458	2.32	1.073			2.805	1.783
0.744	0.554	1.627			2.995	1.316
3.168	3.272	1.904			2.043	0.935
2.718	1.125	0.537			1.281	1.974
2.407	2.735				3.393	0.935
17.019	2.372				1.021	1.679
8.708	4.276				2.407	2.891
3.497	5.973				0.97	1.974
8.864	3.255				1.229	1.437
12.05	2.839				0.744	0.71
17.503	1.575				2.285	1.108
6.96	0.727				5.038	1.16
4.605	1.021				1.991	1.575
1.35	7.583				1.991	1.35
3.22	2.407				2.943	0.883
3.757	1.645				2.233	1.229
7.271	3.22				4.484	3.688
0.952	4.398				2.597	1.645
5.384	6.146				0.935	1.177
0.519	5.177				1.177	0.744
6.423	4.553				2.06	0.831
10.163	0.606				2.857	2.078
9.851	1.87				3.428	3.151
10.526	3.393				2.787	1.143
9.47	3.047				4.242	1.524
3.393	0.623				1.16	3.411
16.69	0.554				1.818	1.645
6.337	0.571				2.684	1.489
8.033	2.77				0.744	0.848
3.134	0.796				1.887	0.831
4.294	0.589				1.247	1.506
4.865	0.571				0.554	2.77
4.484	1.247				1.627	1.264
2.909	3.324				1.454	1.627
11.444	1.108				2.614	1.454
5.211	2.666				2.787	1.904
2.095	1.454				1.247	1.091
16.967	3.515				1.143	1.541
7.081	2.51				1.281	2.355
7.531	2.666				2.181	1.402
11.877	1.385				1.541	0.762
3.722	4.605				2.026
3.393	3.636				2.58
3.324	7.393				1.368
9.539	2.112				4.051
4.9	1.437				4.363
12.292	2.701				2.303
5.679	0.537				3.74
14.733	1.575				1.454
7.306	0.9				1.402
17.226	8.189				1.125
7.462	0.831				0.71
8.916	1.974				0.502
6.631	3.826				1.922
11.738	2.078				1.264
5.852	1.021				1.212
3.03	5.298				2.891
3.566	1.922				4.12
9.695	0.554				3.843
1.229	1.454				2.043
0.519	2.008				1.991
9.072	1.593				1.437
2.649	0.814				0.796
8.224	2.909				0.848
10.803	2.251				0.641
9.349	2.839				3.532
0.693	1.852				1.593
4.034	3.393				2.13
3.601	1.35				2.199
5.246	1.454				0.744
3.549	3.757				1.61
19.408	1.385				5.523
0.554	3.134				1.35
2.666	4.796				5.35
23.753	3.064				2.303
3.843	2.008				3.74
4.675	4.761				0.537
10.249	5.298				3.064
12.846	2.545				0.554
17.746	1.489				2.407
16.378	1.627				3.307
16.88	0.866				3.238
3.861	1.645				3.895
8.466	1.472				3.099
2.06	5.765				4.64
6.146	1.524				2.51
9.557	1.593				1.108
5.956	3.532				0.796
3.826	0.658				1.125
17.538	2.026				1.749
1.852	2.095				2.822
8.657	2.355				2.632
2.805	7.358				4.294
36.288	3.289				2.199
8.12	5.315				2.753
0.693	4.83				3.67
11.859	0.675				0.727
2.51	0.571				2.632
9.747	0.952				0.744
2.943	0.554				1.558
3.809	1.108				3.861
10.284	2.372				2.043
3.134	0.658				3.064
6.752	1.645				2.614
8.657	1.35				2.337
6.475	5.454				0.9
1.177	1.333				2.372
6.873	4.675				1.731
8.899	2.632				4.588
1.16	1.229				2.026
1.766	3.792				1.333
14.508	3.082				2.684
3.67	0.606				2.978
1.264	1.749				1.316
6.111	2.805				0.675
0.97	6.717				1.991
9.124	3.515				1.454
12.985	1.039				3.584
3.653	4.605				4.224
3.566	5.194				2.77
4.64	1.039				1.939
4.571	0.952				2.303
12.102	5.35				1.801
5.973	5.35				1.212
49.1	1.264				3.151
1.783	3.134				1.368
2.926	4.19				1.489
4.675	0.935				3.341
10.63	5.488				2.251
15.391	1.714				1.021
0.744	0.779				4.034
6.181	3.168				3.636
2.684	0.796				2.32
2.718	6.994				2.632
14.422	3.359				1.783
8.882	0.519				0.796
9.643	3.289				4.12
18.334	0.883				1.939
7.012	1.039				2.389
5.938	1.108				2.943
4.051	0.848				5.125
6.458	1.298				0.987
6.908	2.545				1.247
6.804	5.142				1.783
17.625	7.722				3.411
2.649	1.818				2.389
9.453	1.852				1.904
3.93	3.999				2.251
12.067	0.571				1.073
3.895	6.458				1.073
11.392	4.276				4.172
3.895	2.164				2.787
12.69	1.004				3.341
6.908	2.199				1.939
6.354	0.658				2.337
6.683	0.866				2.199
1.835	0.571				2.77
3.67	3.393				4.138
5.765	2.008				2.337
1.437	4.19				1.922
8.068	4.311				2.13
3.566	0.866				2.389
13.764	10.093				2.649
0.502	2.147				2.285
20.949	2.891
4.207	3.913
6.873	2.701
6.925	1.974
20.274	7.133
1.524	2.164
7.566	1.766
2.303	1.766
4.034	3.047
8.051	2.805
23.476	4.969
13.123	0.693
15.114	2.995
15.374	0.762
6.458	1.627
5.263	3.255
5.886	1.247
7.531	3.203
4.536	2.839
9.141	1.073
1.679	1.004
4.588	2.303
8.328	2.666
6.406	0.693
11.756	6.891
5.332	0.935
6.319	2.857
7.081	1.385
14.872	1.368
14.664	3.618
8.622	3.151
2.684	3.913
5.263	0.762
	1.645
	1.35
	1.004
