# Supplementary material for: C‐terminal deletion‐induced condensation sequesters AID from IgH targets in immunodeficiency
Source: EMBO J. 2022 Apr 26;41(11):e109324. doi: 10.15252/embj.2021109324 (PMC9156971; doi:10.15252/embj.2021109324)
Supplement: Supplementary file 8 — Source Data for Figure 6 [file EMBJ-41-e109324-s002.zip]

Archive with 15 entries (8 files):
- EMBOJ-2021-109324_SourceData_Fig6/
- EMBOJ-2021-109324_SourceData_Fig6/.DS_Store
- __MACOSX/
- __MACOSX/EMBOJ-2021-109324_SourceData_Fig6/
- __MACOSX/EMBOJ-2021-109324_SourceData_Fig6/._.DS_Store
- EMBOJ-2021-109324_SourceData_Fig6/Fig6B/
- EMBOJ-2021-109324_SourceData_Fig6/Fig6B/Fig6B_AID variants_CSR.xlsx
- __MACOSX/EMBOJ-2021-109324_SourceData_Fig6/Fig6B/
- __MACOSX/EMBOJ-2021-109324_SourceData_Fig6/Fig6B/._Fig6B_AID variants_CSR.xlsx
- EMBOJ-2021-109324_SourceData_Fig6/Fig6A/
- EMBOJ-2021-109324_SourceData_Fig6/Fig6A/.DS_Store
- __MACOSX/EMBOJ-2021-109324_SourceData_Fig6/Fig6A/
- __MACOSX/EMBOJ-2021-109324_SourceData_Fig6/Fig6A/._.DS_Store
- EMBOJ-2021-109324_SourceData_Fig6/Fig6A/Fig6A_deamination.tif
- __MACOSX/EMBOJ-2021-109324_SourceData_Fig6/Fig6A/._Fig6A_deamination.tif
