# Supplementary material for: C‐terminal deletion‐induced condensation sequesters AID from IgH targets in immunodeficiency
Source: EMBO J. 2022 Apr 26;41(11):e109324. doi: 10.15252/embj.2021109324 (PMC9156971; doi:10.15252/embj.2021109324)
Supplement: Supplementary file 8 — Source Data for Figure 6 [file EMBJ-41-e109324-s002.zip › EMBOJ-2021-109324_SourceData_Fig6/Fig6B/Fig6B_AID variants_CSR.xlsx]

## Sheet: Sheet1
AID variants_CSR to IgA (%)
EV	AID	AIDR190X	AIDcry	AID-AID	AIDR190X-AID	AIDcry-AID
0	16.6667	4.69648	0.156006	8.07262	18.2724	31.0757
0	11.4222	4.77884	0.240238	5.68887	15.4613	25.6906
0	11.471	3.64804	0.148616	4.90196	14.0482	24.6879
